# Supplementary material for: Maternal Phylogenetic Relationships and Genetic Variation among Rare, Phenotypically Similar Donkey Breeds
Source: Genes (Basel). 2021 Jul 22;12(8):1109. doi: 10.3390/genes12081109 (PMC8392470; doi:10.3390/genes12081109)
Supplement: Supplementary file 1 [file genes-12-01109-s001.zip]

Archive with 2 entries (2 files):
- genes-1291710-suppl-19_07_202.pdf
- genes-1291710-SupplMat_Tab_B_C_D(1).xlsx
