# Supplementary material for: Maternal Phylogenetic Relationships and Genetic Variation among Rare, Phenotypically Similar Donkey Breeds
Source: Genes (Basel). 2021 Jul 22;12(8):1109. doi: 10.3390/genes12081109 (PMC8392470; doi:10.3390/genes12081109)
Supplement: Supplementary file 1 [file genes-12-01109-s001.zip › genes-1291710-SupplMat_Tab_B_C_D(1).xlsx]

## Sheet: TAB S2
Table. S2. CLUSTAL multiple sequence alignment by MUSCLE (3.8) of Italian donkey MF, RG, PT and CT with other sequences of Italian donkey in GenBank (Legend: RAD = Ragusano donkey; AMD = Amiata d.; ASN = Asinara d.; SAD = Sardinian d.; ROD = Romagnolo d.).
LEGEND:																										*	*		*		*	*	*	*		*	*	*	*		*	*	*	*	*	*			*
RED = A		1	2	3	4	5	6	7	8	9	10	11	12	13	14	15	16	17	18	19	20	21	22	23	24	25	26	27	28	29	30	31	32	33	34	35	36	37	38	39	40	41	42	43	44	45	46	47	48
GREEN = C	seq6_f_MF	N	T	T	A	A	T	C	N	A	T	C	A	-	C	A	C	C	C	-	A	A	A	G	C	T	G	-	A	A	T	T	C	T	A	C	T	T	A	A	A	C	T	A	T	T	-	-	C
BLU = T	seq31_f_RG	C	C	N	N	A	N	T	C	A	T	C	A	-	C	A	C	G	C	-	A	N	A	G	C	T	G	-	A	A	T	T	C	T	G	C	T	T	A	T	A	C	T	A	T	T	G	C	C
ORANGE = G	seq14_f_MF	N	N	N	N	A	N	N	C	A	T	C	A	-	C	A	C	C	C	-	-	A	A	G	C	T	G	-	A	A	T	T	C	T	A	C	T	T	A	A	A	C	T	A	T	T	-	-	C
GREY = N	seq42_f_RG	N	N	N	N	A	N	N	C	A	T	C	A	-	C	A	C	C	C	-	-	A	A	G	C	T	G	-	A	A	T	T	C	T	A	C	T	T	A	A	A	C	T	A	T	T	-	-	C
VIOLET = COMMON MOTIF	seq27_f_MFx	N	N	N	A	A	N	N	C	A	T	C	A	A	C	A	C	C	C	-	A	A	A	G	C	T	G	-	A	A	T	T	C	T	A	C	T	T	A	A	A	C	T	A	T	T	-	-	C
	seq3_f_MF	N	N	N	N	N	N	N	C	A	T	C	A	-	C	A	C	C	C	-	A	A	A	G	C	T	G	-	A	A	T	T	C	T	A	C	T	T	A	A	A	C	T	A	T	T	-	-	C
	seq10_f_MF	-	-	-	-	N	N	N	N	N	N	N	N	N	N	N	N	N	N	N	N	N	N	G	C	T	G	-	A	A	T	T	C	T	A	C	T	T	A	A	A	C	T	A	T	T	-	-	C
	seq30_f_RG	-	-	-	N	N	N	N	T	N	A	C	A	T	C	A	C	C	C	-	C	A	A	G	C	T	G	-	A	A	T	T	C	T	A	C	T	T	A	A	A	C	T	A	T	T	-	-	C
	seq46_f_RG	N	N	N	T	N	C	N	N	A	N	N	A	T	C	A	C	C	C	C	A	A	A	G	C	T	G	-	A	A	T	T	C	T	A	C	T	T	A	A	A	C	T	A	T	T	-	-	C
	seq26_f_MFx	N	T	N	A	A	T	C	C	A	T	C	A	-	C	A	C	C	C	-	A	A	A	G	C	T	G	-	A	A	T	T	C	T	A	C	T	T	A	A	A	C	T	A	T	T	-	-	C
	seq24_f_MFx	N	A	A	C	T	N	C	C	A	T	C	A	-	C	A	C	C	C	C	A	A	A	G	C	T	G	-	A	A	T	T	C	T	A	C	T	T	A	A	A	C	T	A	T	T	-	-	C
	seq44_f_RG	-	-	-	N	N	A	A	N	N	C	C	N	T	C	A	C	C	C	C	A	A	A	G	C	T	G	-	A	A	T	T	C	T	A	C	T	T	A	A	A	C	T	A	T	T	-	-	C
	seq43_f_RG	N	N	N	A	N	N	N	C	A	T	C	A	-	C	A	C	C	C	-	A	A	A	G	C	T	G	-	A	A	T	T	C	T	A	C	T	T	A	A	A	C	T	A	T	T	-	-	C
	seq11_f_MF	-	-	-	N	N	N	N	N	A	T	C	A	T	C	A	C	C	C	-	C	A	A	G	C	T	G	-	A	A	T	T	C	T	A	C	T	T	A	A	A	C	T	A	T	T	-	-	C
	seq48_f_PT	N	N	N	N	N	N	N	C	N	N	N	A	N	N	N	C	C	C	-	A	A	N	G	C	T	G	-	A	A	T	T	C	T	A	C	T	T	A	A	A	C	T	A	T	T	-	-	C
	seq1_f_MF	-	-	N	N	N	N	N	N	N	N	N	N	N	A	N	N	C	C	-	N	N	N	G	C	T	G	-	A	A	T	T	C	T	A	C	T	T	A	A	A	C	T	A	T	T	-	-	C
	seq25_f_MFx	-	A	N	C	C	G	C	G	T	G	C	G	G	N	C	C	C	C	A	A	A	N	G	C	T	G	A	A	A	T	T	C	T	A	C	T	T	A	A	A	C	T	A	T	T	-	-	C
	seq45_f_RG	T	N	N	A	T	A	A	N	N	T	C	A	-	N	A	C	C	C	-	-	A	A	G	C	T	G	-	A	A	T	T	C	T	A	C	T	T	A	A	A	C	T	A	T	T	-	-	C
	seq34_f_RG	N	T	N	N	A	T	N	N	A	T	C	A	-	C	A	C	C	C	-	-	A	A	G	C	T	G	-	A	A	T	T	C	T	A	C	T	T	A	A	A	C	T	A	T	T	-	-	C
	seq54_f_CT	G	C	G	A	C	C	T	C	A	T	C	A	-	C	A	C	C	C	-	-	A	A	G	C	T	G	-	A	A	T	T	C	T	A	C	T	T	A	A	A	C	T	A	T	T	-	-	C
	seq15_f_MF	N	T	T	N	A	N	N	N	N	T	C	A	-	C	A	C	C	C	-	A	A	A	G	C	T	G	-	A	A	T	T	C	T	A	C	T	T	A	A	A	C	T	A	T	T	-	-	C
	X97337	A						C	C	A	T	C	A	A	C	A	C	C	C	-	A	A	A	G	C	T	G	A	A	A	T	T	C	T	A	C	T	T	A	A	A	C	T	A	T	T	-	-	C
	ROD_KX622717.1	G	C	T	C	C	A	C	C	A	T	C	A	A	C	A	C	C	C	-	A	A	A	G	C	T	G	A	A	A	T	T	C	T	A	C	T	T	A	A	A	C	T	A	T	T	-	-	C
	SAD_KX62272.1	G	C	T	C	C	A	C	C	A	T	C	A	A	C	A	C	C	C	-	A	A	A	G	C	T	G	A	A	A	T	T	C	T	A	C	T	T	A	A	A	C	T	A	T	T	-	-	C
	ASD_KX622708.1	G	C	T	C	C	A	C	C	A	T	C	A	A	C	A	C	C	C	-	A	A	A	G	C	T	G	A	A	A	T	T	C	T	A	C	T	T	A	A	A	C	T	A	T	T	-	-	C
	ROD_KX622719.1	G	C	T	C	C	A	C	C	A	T	C	A	A	C	A	C	C	C	-	A	A	A	G	C	T	G	A	A	A	T	T	C	T	A	C	T	T	A	A	A	C	T	A	T	T	-	-	C
	RAD_KX622715.1	G	C	T	C	C	A	C	C	A	T	C	A	A	C	A	C	C	C	-	A	A	A	G	C	T	G	A	A	A	T	T	C	T	A	C	T	T	A	A	A	C	T	A	T	T	-	-	C
	RAD_KX62271.1	G	C	T	C	C	A	C	C	A	T	C	A	A	C	A	C	C	C	-	A	A	A	G	C	T	G	A	A	A	T	T	C	T	A	C	T	T	A	A	A	C	T	A	T	T	-	-	C
	ASD_KX622707.1	G	C	T	C	C	A	C	C	A	T	C	A	A	C	A	C	C	C	-	A	A	A	G	C	T	G	A	A	A	T	T	C	T	A	C	T	T	A	A	A	C	T	A	T	T	-	-	C
	AMD_KX622705.1	G	C	T	C	C	A	C	C	A	T	C	A	A	C	A	C	C	C	-	A	A	A	G	C	T	G	A	A	A	T	T	C	T	A	C	T	T	A	A	A	C	T	A	T	T	-	-	C
	SAD_KX622722.1	G	C	T	C	C	A	C	C	A	T	C	A	A	C	A	C	C	C	-	A	A	A	G	C	T	G	A	A	A	T	T	C	T	A	C	T	T	A	A	A	C	T	A	T	T	-	-	C
	ROD_KX622720.1	G	C	T	C	C	A	C	C	A	T	C	A	A	C	A	C	C	C	-	A	A	A	G	C	T	G	A	A	A	T	T	C	T	A	C	T	T	A	A	A	C	T	A	T	T	-	-	C
	RAD_KX622714.1	G	C	T	C	C	A	C	C	A	T	C	A	A	C	A	C	C	C	-	A	A	A	G	C	T	G	A	A	A	T	T	C	T	A	C	T	T	A	A	A	C	T	A	T	T	-	-	C
	ASD_KX622706.1	G	C	T	C	C	A	C	C	A	T	C	A	A	C	A	C	C	C	-	A	A	A	G	C	T	G	A	A	A	T	T	C	T	A	C	T	T	A	A	A	C	T	A	T	T	-	-	C
	seq71_f_CT	G	C	G	T	A	C	T	C	A	T	C	A	-	C	A	C	C	C	-	-	A	A	G	C	T	G	-	A	A	T	T	C	T	A	C	T	T	A	A	A	C	T	A	T	T	-	-	C
	seq38_f_RG	N	N	N	N	N	N	N	C	N	T	C	A	-	C	A	C	C	C	-	A	A	A	G	C	T	G	-	A	A	T	T	C	T	A	C	T	T	A	A	A	C	T	A	T	T	-	-	C
	seq52_f_PT	N	A	N	A	C	T	C	C	N	T	C	A	-	C	A	C	C	C	-	A	A	A	G	C	T	G	-	A	A	T	T	C	T	A	C	T	T	A	A	A	C	T	A	T	T	-	-	C
	seq53_f_PT	C	N	N	N	N	N	C	C	N	T	C	A	-	C	A	C	C	C	C	A	A	A	G	C	T	G	-	A	A	T	T	C	T	A	C	T	T	A	A	A	C	T	A	T	T	-	-	C
	seq39_f_RG	-	-	-	N	N	N	N	N	N	T	N	A	T	C	A	C	C	C	C	A	A	A	G	C	T	G	-	A	A	T	T	C	T	A	C	T	T	A	A	A	C	T	A	T	T	-	-	C
	seq58_f_CT	C	C	G	G	A	C	T	C	A	T	C	A	-	C	A	C	C	C	-	-	A	A	G	C	T	G	-	A	A	T	T	C	T	A	C	T	T	A	A	A	C	T	A	T	T	-	-	C
	seq51_f_PT	N	N	N	C	C	C	N	A	N	T	C	A	A	C	A	C	C	C	A	A	A	A	G	C	T	G	-	A	A	T	T	C	T	A	C	T	T	A	A	A	C	T	A	T	T	-	-	C
	seq2_f_MF	G	N	T	T	N	N	C	N	N	T	C	A	-	C	A	C	C	C	-	A	A	A	G	C	T	G	-	A	A	T	T	C	T	A	C	T	T	A	A	A	C	T	A	T	T	-	-	C
	seq57_f_CT	N	N	T	A	N	N	C	C	A	T	C	A	-	C	A	C	C	C	-	A	A	A	G	C	T	G	-	A	A	T	T	C	T	A	C	T	T	A	A	A	C	T	A	T	T	-	-	C
	seq62_f_CT	G	C	T	G	A	C	T	C	A	T	C	A	-	C	A	C	C	C	-	A	A	A	G	C	T	G	-	A	A	T	T	C	T	A	C	T	T	A	A	A	C	T	A	T	T	-	-	C
	seq49_f_PT	N	N	A	N	N	N	C	C	A	T	C	A	-	A	A	C	C	C	-	-	A	A	G	C	T	G	-	A	A	T	T	C	T	A	C	T	T	A	A	A	C	T	A	T	T	-	-	C
	seq28_f_RG	N	N	T	A	N	T	C	C	A	T	C	A	-	C	A	C	C	C	-	-	A	A	G	C	T	G	-	A	A	T	T	C	T	A	C	T	T	A	A	A	C	T	A	T	T	-	-	C
	seq46_f_PT	N	N	N	A	N	N	C	C	A	T	C	A	-	C	A	C	C	C	-	-	A	A	G	C	T	G	-	A	A	T	T	C	T	A	C	T	T	A	A	A	C	T	A	T	T	-	-	C
	seq50_f_PT	N	N	N	N	N	C	C	C	N	T	C	A	-	C	A	C	C	C	-	A	A	A	G	C	T	G	-	A	A	T	T	C	T	A	C	T	T	A	A	A	C	T	A	T	T	-	-	C
	seq12_f_MF	N	N	N	N	A	N	N	C	N	T	C	A	-	C	A	C	C	C	-	-	A	A	G	C	T	G	-	A	A	T	T	C	T	A	C	T	T	A	A	A	C	T	A	T	T	-	-	C
	seq18_f_MF	-	-	-	C	N	N	T	A	N	N	C	A	T	C	A	C	C	C	-	C	A	A	G	C	T	G	-	A	A	T	T	C	T	A	C	T	T	A	A	A	C	T	A	T	T	-	-	C
	seq41_f_RG	N	N	N	T	A	N	N	C	A	T	C	A	-	C	A	C	C	C	-	-	A	A	G	C	T	G	-	A	A	T	T	C	T	A	C	T	T	A	A	A	C	T	A	T	T	-	-	C
	seq7_f_MF	N	G	T	A	A	N	C	A	A	T	C	A	-	C	A	C	C	C	-	A	A	A	G	C	T	G	-	A	A	T	T	C	T	A	C	T	T	A	A	A	C	T	A	T	T	-	-	C
	seq48_f_RG	N	N	N	A	A	A	N	C	A	T	C	A	-	C	A	C	C	C	-	-	A	A	G	C	T	G	-	A	A	T	T	C	T	A	C	T	T	A	A	A	C	T	A	T	T	-	-	C
	seq23_f_MFx	N	N	N	T	A	A	N	C	A	T	C	A	-	C	A	C	C	C	-	A	A	A	G	C	T	G	-	A	A	T	T	C	T	A	C	T	T	A	A	A	C	T	A	T	T	-	-	C
	seq73_f_BANzAi	N	N	T	T	A	A	N	C	A	T	C	A	-	C	A	C	C	C	-	A	A	A	G	C	T	G	-	A	A	T	T	C	T	A	C	T	T	A	A	A	C	T	A	T	T	-	-	C
	seq33_f_RG	-	-	-	-	-	N	N	N	A	N	C	A	T	C	A	C	C	C	-	C	A	A	G	C	T	G	-	A	A	T	T	C	T	A	C	T	T	A	A	A	C	T	A	T	T	-	-	C
	seq22_f_MF	N	N	N	N	A	N	C	A	A	T	C	A	-	C	A	C	C	C	-	A	A	A	G	C	T	G	-	A	A	T	T	C	T	A	C	T	T	A	A	A	C	T	A	T	T	-	-	C
	seq69_f_CT	-	-	-	-	N	N	G	N	A	N	C	A	T	C	A	C	C	C	-	C	A	A	G	C	T	G	-	A	A	T	T	C	T	A	C	T	T	A	A	A	C	T	A	T	T	-	-	C
	seq37_f_RG	-	-	N	N	N	T	N	N	A	T	C	A	T	C	A	C	C	C	C	A	A	A	G	C	T	G	-	A	A	T	T	C	T	A	C	T	T	A	A	A	C	T	A	T	T	-	-	C
	seq36_f_RG	N	N	N	N	N	N	N	C	N	T	C	A	-	C	A	C	C	C	-	-	A	A	G	C	T	G	-	A	A	T	T	C	T	A	C	T	T	A	A	A	C	T	A	T	T	-	-	C
	seq49_f_RG	-	N	N	N	N	A	N	C	A	T	C	A	-	C	A	C	C	C	-	-	A	A	G	C	T	G	-	A	A	T	T	C	T	A	C	T	T	A	A	A	C	T	A	T	T	-	-	C
	seq13_f_MF	G	N	N	N	N	A	N	C	A	T	C	A	-	C	A	C	C	C	-	-	A	A	G	C	T	G	-	A	A	T	T	C	T	A	C	T	T	A	A	A	C	T	A	T	T	-	-	C
	seq19_f_MF	N	N	N	N	N	A	N	C	A	T	C	A	-	C	A	C	C	C	-	-	A	A	G	C	T	G	-	A	A	T	T	C	T	A	C	T	T	A	A	A	C	T	A	T	T	-	-	C
	seq40_f_RG	G	T	T	A	C	T	C	C	A	T	C	A	-	C	A	C	C	C	-	A	A	A	G	C	T	G	-	A	A	T	T	C	T	A	C	T	T	A	A	A	C	T	A	T	T	-	-	C
	seq56_f_CT	C	G	T	A	A	T	C	A	A	T	C	A	-	C	A	C	C	C	-	A	A	A	G	C	T	G	-	A	A	T	T	C	T	A	C	T	T	A	A	A	C	T	A	T	T	-	-	C
	seq65_f_CT	C	C	G	T	A	C	T	C	A	T	C	A	-	C	A	C	C	C	-	A	A	A	G	C	T	G	-	A	A	T	T	C	T	A	C	T	T	A	A	A	C	T	A	T	T	-	-	C
	seq5_f_MF	N	T	A	A	N	T	C	N	N	T	C	A	-	C	A	C	C	C	-	A	A	A	G	C	T	G	-	A	A	T	T	C	T	A	C	T	T	A	A	A	C	T	A	T	T	-	-	C
	seq29_f_RG	-	N	N	N	N	N	A	A	A	T	C	A	T	C	A	C	C	C	C	A	A	A	G	C	T	G	-	A	A	T	T	C	T	A	C	T	T	A	A	A	C	T	A	T	T	-	-	C
	seq21_f_MF	N	T	A	A	A	T	C	A	A	T	C	A	-	C	-	C	C	C	-	A	A	A	G	C	T	G	-	A	A	T	T	C	T	A	C	T	T	A	A	A	C	T	A	T	T	-	-	C
	seq64_f_CT	C	T	A	A	A	T	C	A	A	T	C	A	-	C	C	C	C	-	-	-	A	A	G	C	T	G	-	A	A	T	T	C	T	A	C	T	T	A	A	A	C	T	A	T	T	-	-	C
	seq67_f_CT	-	-	-	C	C	G	T	A	A	T	C	A	T	C	A	C	C	C	C	A	A	A	G	C	T	G	-	A	A	T	T	C	T	A	C	T	T	A	A	A	C	T	A	T	T	-	-	C
	seq60_f_CT	G	G	G	A	A	T	C	A	A	T	C	A	-	C	A	C	C	C	-	-	A	A	G	C	T	G	-	A	A	T	T	C	T	A	C	T	T	A	A	A	C	T	A	T	T	-	-	C
	seq59_f_CT	C	C	C	A	A	A	T	C	A	T	C	A	-	C	A	C	C	C	-	-	A	A	G	C	T	G	-	A	A	T	T	C	T	A	C	T	T	A	A	A	C	T	A	T	T	-	-	C
	seq63_f_CT	-	C	C	T	A	A	T	C	A	T	C	A	-	C	A	C	C	C	-	-	A	A	G	C	T	G	-	A	A	T	T	C	T	A	C	T	T	A	A	A	C	T	A	T	T	-	-	C
	seq70_f_CT	C	C	G	A	A	A	T	C	A	T	C	A	-	C	A	C	C	C	-	-	A	A	G	C	T	G	-	A	A	T	T	C	T	A	C	T	T	A	A	A	C	T	A	T	T	-	-	C
	seq72_f_CT	C	C	C	G	G	A	A	A	A	T	C	A	-	C	A	C	C	C	-	A	A	A	G	C	T	G	-	A	A	T	T	C	T	A	C	T	T	A	A	A	C	T	A	T	T	-	-	C
	seq55_f_CT	C	C	T	T	T	A	T	C	A	T	C	A	-	A	A	C	C	C	-	A	A	A	G	C	T	G	-	A	A	T	T	C	T	A	C	T	T	A	A	A	C	T	A	T	T	-	-	C
	seq68_f_CT	C	T	T	A	A	T	C	C	A	T	C	A	-	C	A	C	C	C	-	A	A	A	G	C	T	G	-	A	A	T	T	C	T	A	C	T	T	A	A	A	C	T	A	T	T	-	-	C
	seq61_f_CT	C	C	C	T	A	A	T	C	A	T	C	A	-	C	A	C	C	C	-	-	A	A	G	C	T	G	-	A	A	T	T	C	T	A	C	T	T	A	A	A	C	T	A	T	T	-	-	C
	seq66_f_CT	-	-	-	C	C	G	T	A	A	T	C	A	T	C	A	C	C	C	-	C	A	A	G	C	T	G	-	A	A	T	T	C	T	A	C	T	T	A	A	A	C	T	A	T	T	-	-	C
	seq47_f_PT	N	N	T	A	A	C	C	C	N	T	C	A	A	C	A	C	C	C	-	A	A	A	G	C	T	G	-	A	A	T	T	C	T	A	C	T	T	A	A	A	C	T	A	T	T	-	-	C
	seq4_f_MF	N	N	T	A	A	T	C	C	N	T	C	A	-	-	-	C	C	C	-	C	A	A	G	C	T	G	-	A	A	T	T	C	T	A	C	T	T	A	A	A	C	T	A	T	T	-	-	C
	seq9_f_MF	-	-	-	N	N	N	N	N	N	N	N	N	N	A	N	N	N	C	N	A	A	A	G	C	T	G	-	A	A	T	T	C	T	A	C	T	T	A	A	A	C	T	A	T	T	-	-	C
	seq20_f_MF	-	-	N	N	N	N	N	N	N	N	N	N	N	N	N	N	N	N	N	N	N	N	N	C	T	G	-	A	N	T	T	C	T	A	C	T	T	A	A	A	C	T	A	T	T	-	-	C
	seq32_f_RG	-	-	-	-	N	N	N	N	N	N	N	N	N	N	A	N	N	C	C	N	N	N	G	C	T	G	-	A	N	T	T	C	T	A	C	T	T	A	A	A	C	T	A	T	T	-	-	C
	seq17_f_MF	-	-	N	N	N	N	N	N	N	N	N	N	N	N	A	N	N	C	C	N	N	N	N	N	T	G	-	A	N	T	T	C	T	A	C	T	T	A	A	A	C	T	A	T	T	-	-	C
	seq8_f_MF	-	-	-	N	N	N	N	N	N	N	N	N	N	N	N	N	N	N	N	N	N	N	G	C	T	G	-	A	A	T	T	C	T	A	C	T	T	A	A	A	C	T	A	T	T	-	-	C
	seq35_f_RG	-	-	N	N	N	N	N	N	N	N	N	N	N	A	N	N	C	C	N	N	A	A	G	C	T	G	-	A	A	T	T	C	T	A	C	T	T	A	A	A	C	T	A	T	T	-	-	C
	seq16_f_MF	-	-	N	N	N	N	N	N	N	N	N	N	N	A	N	N	C	C	N	N	N	A	G	C	T	G	-	A	N	T	T	C	T	A	C	T	T	A	A	A	C	T	A	T	T	-	-	C
																										*	*		*		*	*	*	*		*	*	*	*		*	*	*	*	*	*			*
[truncated: 312 more columns]

## Sheet: Tab S3
Table S3. Sequences deposited in GenBank, Submission No. 2466755
LOCUS seq1_f_MF 359 bp DNA circular MAM 31-MAY-2021
DEFINITION UNVERIFIED: Equus asinus mitochondrion.
ACCESSION seq1_f_MF
VERSION
KEYWORDS UNVERIFIED.
SOURCE mitochondrion Equus asinus (ass)
ORGANISM Equus asinus
Eukaryota; Metazoa; Chordata; Craniata; Vertebrata; Euteleostomi;
Mammalia; Eutheria; Laurasiatheria; Perissodactyla; Equidae; Equus.
REFERENCE 1 (bases 1 to 359)
AUTHORS Mazzatenta,A. and Caruccio,A.
TITLE donkey D-loop mt-DNA
JOURNAL unpublished
REFERENCE 2 (bases 1 to 359)
AUTHORS Mazzatenta,A. and Carluccio,A.
TITLE Direct Submission
JOURNAL Submitted (31-MAY-2021) Neuroscience Imaging and Clinical Science,
'G. d'Annunzio' Chieti-Pescara, Via dei Vestini, 31, Chieti, 66100,
Italy
COMMENT GenBank staff is unable to verify sequence and/or annotation
provided by the submitter.
Bankit Comment: ALT EMAIL:amazzatenta@yahoo.com
Bankit Comment: TOTAL # OF SEQS:76
##Assembly-Data-START##
Sequencing Technology :: Sanger dideoxy sequencing
##Assembly-Data-END##
FEATURES Location/Qualifiers
source 1..359
/organism="Equus asinus"
/organelle="mitochondrion"
/mol_type="other DNA"
/db_xref="taxon:9793"
/note="MF is for Martina Franca italian donkey breed##RG
is for Ragusano italian donkey breed##PT is for Pantesco
italian donkey breed##CT is for Catalonian spanish donkey
breed"
BASE COUNT 136 a 96 c 34 g 93 t
ORIGIN
1 gctgaattct acttaaacta ttccttgatt tcctccccta aacgacagca attcatcctc
61 atgtgctatg tcagtattaa aatacacccc cgcacaacac catatcagct caacatacaa
121 tactctatta ataccctatg tacatcgtgc attaaattgt tcgccccatg aataataagc
181 atgtacataa tattatttat cttacatgag tacatcatat tattgatcgt acatacccca
241 tccaagtcaa atcatttcca gccaacacgc atatcaccac ccatattcca cgagcttaat
301 caccaagccg cgggaaatca gcaatccctc caaaaaaaaa aaaaaaaaaa aaaaaaaaa
//
LOCUS seq2_f_MF 355 bp DNA circular MAM 31-MAY-2021
DEFINITION UNVERIFIED: Equus asinus mitochondrion.
ACCESSION seq2_f_MF
VERSION
KEYWORDS UNVERIFIED.
SOURCE mitochondrion Equus asinus (ass)
ORGANISM Equus asinus
Eukaryota; Metazoa; Chordata; Craniata; Vertebrata; Euteleostomi;
Mammalia; Eutheria; Laurasiatheria; Perissodactyla; Equidae; Equus.
REFERENCE 1 (bases 1 to 355)
AUTHORS Mazzatenta,A. and Carluccio,A.
TITLE donkey D-loop mt-DNA
JOURNAL unpublished
REFERENCE 2 (bases 1 to 355)
AUTHORS Mazzatenta,A. and Carluccio,A.
TITLE Direct Submission
JOURNAL Submitted (31-MAY-2021) Neuroscience Imaging and Clinical Science,
'G. d'Annunzio' Chieti-Pescara, Via dei Vestini, 31, Chieti, 66100,
Italy
COMMENT GenBank staff is unable to verify sequence and/or annotation
provided by the submitter.
Bankit Comment: ALT EMAIL:amazzatenta@yahoo.com
Bankit Comment: TOTAL # OF SEQS:76
##Assembly-Data-START##
Sequencing Technology :: Sanger dideoxy sequencing
##Assembly-Data-END##
FEATURES Location/Qualifiers
source 1..355
/organism="Equus asinus"
/organelle="mitochondrion"
/mol_type="other DNA"
/db_xref="taxon:9793"
/note="MF is for Martina Franca italian donkey breed##RG
is for Ragusano italian donkey breed##PT is for Pantesco
italian donkey breed##CT is for Catalonian spanish donkey
breed"
BASE COUNT 115 a 103 c 36 g 96 t 5 others
ORIGIN
1 cgnttnncnn tcacacccaa agctgaattc tacttaaact attccttgat ttcctcccct
61 aaacgacagc aattcatcct caggtgctat gtcagtatta aaatacaccc ccgcacaaca
121 ccatatcagc tcaacataca atactctatt aataccctat gtacatcgtg cattaaattg
181 ttcgccccat gaataataag catgtacata atattattta tcttacatga gtacatcata
241 ttattgatcg tacatacccc atccaagtca aatcatttcc agccaacacg catatcacca
301 cccatattcc acgagcttaa tcaccaagcc gcgggaaatc agcattccct ccaaa
//
LOCUS seq3_f_MF 348 bp DNA circular MAM 31-MAY-2021
DEFINITION UNVERIFIED: Equus asinus mitochondrion.
ACCESSION seq3_f_MF
VERSION
KEYWORDS UNVERIFIED.
SOURCE mitochondrion Equus asinus (ass)
ORGANISM Equus asinus
Eukaryota; Metazoa; Chordata; Craniata; Vertebrata; Euteleostomi;
Mammalia; Eutheria; Laurasiatheria; Perissodactyla; Equidae; Equus.
REFERENCE 1 (bases 1 to 348)
AUTHORS Mazzatenta,A. and Caruccio,A.
TITLE donkey D-loop mt-DNA
JOURNAL unpublished
REFERENCE 2 (bases 1 to 348)
AUTHORS Mazzatenta,A. and Carluccio,A.
TITLE Direct Submission
JOURNAL Submitted (31-MAY-2021) Neuroscience Imaging and Clinical Science,
'G. d'Annunzio' Chieti-Pescara, Via dei Vestini, 31, Chieti, 66100,
Italy
COMMENT GenBank staff is unable to verify sequence and/or annotation
provided by the submitter.
Bankit Comment: ALT EMAIL:amazzatenta@yahoo.com
Bankit Comment: TOTAL # OF SEQS:76
##Assembly-Data-START##
Sequencing Technology :: Sanger dideoxy sequencing
##Assembly-Data-END##
FEATURES Location/Qualifiers
source 1..348
/organism="Equus asinus"
/organelle="mitochondrion"
/mol_type="other DNA"
/db_xref="taxon:9793"
/note="MF is for Martina Franca italian donkey breed##RG
is for Ragusano italian donkey breed##PT is for Pantesco
italian donkey breed##CT is for Catalonian spanish donkey
breed"
BASE COUNT 114 a 98 c 46 g 90 t
ORIGIN
1 catcacaccc aaagctgaat tctacttaaa ctattccttg atttcctccc ctaaacgaca
61 acaatttatc ctcatgtgcc atgtcagtat taaaatacac ccccgcacaa cagcatatca
121 gcgcaatggc aatactctaa aggtgcccta tgtacgtcat gaattaaatt gttagcccca
181 tgaataataa gcatgaacat aatattattt atcttacata ggtacattgt attattggtc
241 gtacataccc catccaagtc aaatcatttc cagacaacac gcatatcacc acccatattc
301 cacgagctga atcaccaggc cgcgggaaat cagccctccc tccaaagg
//
LOCUS seq4_f_MF 337 bp DNA circular MAM 31-MAY-2021
DEFINITION UNVERIFIED: Equus asinus mitochondrion.
ACCESSION seq4_f_MF
VERSION
KEYWORDS UNVERIFIED.
SOURCE mitochondrion Equus asinus (ass)
ORGANISM Equus asinus
Eukaryota; Metazoa; Chordata; Craniata; Vertebrata; Euteleostomi;
Mammalia; Eutheria; Laurasiatheria; Perissodactyla; Equidae; Equus.
REFERENCE 1 (bases 1 to 337)
AUTHORS Mazzatenta,A. and Carluccio,A.
TITLE donkey D-loop mt-DNA
JOURNAL unpublished
REFERENCE 2 (bases 1 to 337)
AUTHORS Mazzatenta,A. and Carluccio,A.
TITLE Direct Submission
JOURNAL Submitted (31-MAY-2021) Neuroscience Imaging and Clinical Science,
'G. d'Annunzio' Chieti-Pescara, Via dei Vestini, 31, Chieti, 66100,
Italy
COMMENT GenBank staff is unable to verify sequence and/or annotation
provided by the submitter.
Bankit Comment: ALT EMAIL:amazzatenta@yahoo.com
Bankit Comment: TOTAL # OF SEQS:76
##Assembly-Data-START##
Sequencing Technology :: Sanger dideoxy sequencing
##Assembly-Data-END##
FEATURES Location/Qualifiers
source 1..337
/organism="Equus asinus"
/organelle="mitochondrion"
/mol_type="other DNA"
/db_xref="taxon:9793"
/note="MF is for Martina Franca italian donkey breed##RG
is for Ragusano italian donkey breed##PT is for Pantesco
italian donkey breed##CT is for Catalonian spanish donkey
breed"
BASE COUNT 111 a 98 c 33 g 94 t 1 others
ORIGIN
1 taatccntca ccccaagctg aattctactt aaactattcc ttgatttcct cccctaaacg
61 acagcaattc atcctcatgt gctatgtcag tattaaaata cacccccgca caacaccata
121 tcagctcaac atacaatact ctattaatac cctatgtaca tcgtgcatta aattgttcgc
181 cccatgaata ataagcatgt acataatatt atttatctta catgagtaca tcatattatt
241 gatcgtacat accccatcca agtcaaatca tttccagcca acacgcatat caccacccat
301 attccacgag cttaatcacc aagccgcggg aaatcac
//
LOCUS seq5_f_MF 352 bp DNA circular MAM 31-MAY-2021
DEFINITION UNVERIFIED: Equus asinus mitochondrion.
ACCESSION seq5_f_MF
VERSION
KEYWORDS UNVERIFIED.
SOURCE mitochondrion Equus asinus (ass)
ORGANISM Equus asinus
Eukaryota; Metazoa; Chordata; Craniata; Vertebrata; Euteleostomi;
Mammalia; Eutheria; Laurasiatheria; Perissodactyla; Equidae; Equus.
REFERENCE 1 (bases 1 to 352)
AUTHORS Mazzatenta,A. and Carluccio,A.
TITLE donkey D-loop mt-DNA
JOURNAL unpublished
REFERENCE 2 (bases 1 to 352)
AUTHORS Mazzatenta,A. and Caruccio,A.
TITLE Direct Submission
JOURNAL Submitted (31-MAY-2021) Neuroscience Imaging and Clinical Science,
'G. d'Annunzio' Chieti-Pescara, Via dei Vestini, 31, Chieti, 66100,
Italy
COMMENT GenBank staff is unable to verify sequence and/or annotation
provided by the submitter.
Bankit Comment: ALT EMAIL:amazzatenta@yahoo.com
Bankit Comment: TOTAL # OF SEQS:76
##Assembly-Data-START##
Sequencing Technology :: Sanger dideoxy sequencing
##Assembly-Data-END##
FEATURES Location/Qualifiers
source 1..352
/organism="Equus asinus"
/organelle="mitochondrion"
/mol_type="other DNA"
/db_xref="taxon:9793"
/note="MF is for Martina Franca italian donkey breed##RG
is for Ragusano italian donkey breed##PT is for Pantesco
italian donkey breed##CT is for Catalonian spanish donkey
breed"
BASE COUNT 117 a 102 c 34 g 96 t 3 others
ORIGIN
1 taantcnntc acacccaaag ctgaattcta cttaaactat tccttgattt cctcccctaa
61 acgacagcaa ttcatcctca tgtgctatgt cagtattaaa atacaccccc gcacaacacc
121 atatcagctc aacatacaat actctattaa taccctatgt acatcgtgca ttaaattgtt
181 cgccccatga ataataagca tgtacataat attatttatc ttacatgagt acatcatatt
241 attgatcgta cataccccat ccaagtcaaa tcatttccag ccaacacgca tatcaccacc
301 catattccac gagcttaatc accaagccgc gggaaatcag catccctcca aa
//
LOCUS seq6_f_MF 156 bp DNA circular MAM 31-MAY-2021
DEFINITION UNVERIFIED: Equus asinus mitochondrion.
ACCESSION seq6_f_MF
VERSION
KEYWORDS UNVERIFIED.
SOURCE mitochondrion Equus asinus (ass)
ORGANISM Equus asinus
Eukaryota; Metazoa; Chordata; Craniata; Vertebrata; Euteleostomi;
Mammalia; Eutheria; Laurasiatheria; Perissodactyla; Equidae; Equus.
REFERENCE 1 (bases 1 to 156)
AUTHORS Mazzatenta,A. and Carluccio,A.
TITLE donkey D-loop mt-DNA
JOURNAL unpublished
REFERENCE 2 (bases 1 to 156)
AUTHORS Mazzatenta,A. and Carluccio,A.
TITLE Direct Submission
JOURNAL Submitted (31-MAY-2021) Neuroscience Imaging and Clinical Science,
'G. d'Annunzio' Chieti-Pescara, Via dei Vestini, 31, Chieti, 66100,
Italy
COMMENT GenBank staff is unable to verify sequence and/or annotation
provided by the submitter.
Bankit Comment: ALT EMAIL:amazzatenta@yahoo.com
Bankit Comment: TOTAL # OF SEQS:76
##Assembly-Data-START##
Sequencing Technology :: Sanger dideoxy sequencing
##Assembly-Data-END##
FEATURES Location/Qualifiers
source 1..156
/organism="Equus asinus"
/organelle="mitochondrion"
/mol_type="other DNA"
/db_xref="taxon:9793"
/note="MF is for Martina Franca italian donkey breed##RG
is for Ragusano italian donkey breed##PT is for Pantesco
italian donkey breed##CT is for Catalonian spanish donkey
breed"
BASE COUNT 49 a 46 c 17 g 42 t 2 others
ORIGIN
1 ttaatcnatc acacccaaag ctgaattcta cttaaactat tccttgattt cctcccctaa
61 acgacagcaa ttcatcctca tgtgctatgt cagtattaaa atacaccccc gcacactacc
121 ntataagcaa taatcacgcg ctctattggg cagaca
//
LOCUS seq7_f_MF 353 bp DNA circular MAM 31-MAY-2021
DEFINITION UNVERIFIED: Equus asinus mitochondrion.
ACCESSION seq7_f_MF
VERSION
KEYWORDS UNVERIFIED.
SOURCE mitochondrion Equus asinus (ass)
ORGANISM Equus asinus
Eukaryota; Metazoa; Chordata; Craniata; Vertebrata; Euteleostomi;
Mammalia; Eutheria; Laurasiatheria; Perissodactyla; Equidae; Equus.
REFERENCE 1 (bases 1 to 353)
AUTHORS Mazzatenta,A. and Carluccio,A.
TITLE donkey D-loop mt-DNA
JOURNAL unpublished
REFERENCE 2 (bases 1 to 353)
AUTHORS Mazzatenta,A. and Carluccio,A.
TITLE Direct Submission
JOURNAL Submitted (31-MAY-2021) Neuroscience Imaging and Clinical Science,
'G. d'Annunzio' Chieti-Pescara, Via dei Vestini, 31, Chieti, 66100,
Italy
COMMENT GenBank staff is unable to verify sequence and/or annotation
provided by the submitter.
Bankit Comment: ALT EMAIL:amazzatenta@yahoo.com
Bankit Comment: TOTAL # OF SEQS:76
##Assembly-Data-START##
Sequencing Technology :: Sanger dideoxy sequencing
##Assembly-Data-END##
FEATURES Location/Qualifiers
source 1..353
/organism="Equus asinus"
/organelle="mitochondrion"
/mol_type="other DNA"
/db_xref="taxon:9793"
/note="MF is for Martina Franca italian donkey breed##RG
is for Ragusano italian donkey breed##PT is for Pantesco
italian donkey breed##CT is for Catalonian spanish donkey
breed"
BASE COUNT 118 a 102 c 35 g 94 t 4 others
ORIGIN
1 gtaancaatc acacccaaag ctgaattcta cttaaactat tccttgattt cctcccctaa
61 acgacagcaa ttcatcctca tgtgctatgt cagtattaaa atacaccccc gcacaacacc
121 atatcagctc aacatacaat actctattaa taccctatgt acatcgtgca ttaaattgtt
181 cgccccatga ataataagca tgtacataat attatttatc ttacatgagt acatcatatt
241 attgatcgta cataccccat ccaagtcaaa tcatttccag ccaacacgca tatcaccacc
301 catattccac gagcttaatc accaagccgc gggaaatcag cnnnccctcc aaa
//
LOCUS seq8_f_MF 319 bp DNA circular MAM 31-MAY-2021
DEFINITION UNVERIFIED: Equus asinus mitochondrion.
ACCESSION seq8_f_MF
VERSION
KEYWORDS UNVERIFIED.
SOURCE mitochondrion Equus asinus (ass)
ORGANISM Equus asinus
Eukaryota; Metazoa; Chordata; Craniata; Vertebrata; Euteleostomi;
Mammalia; Eutheria; Laurasiatheria; Perissodactyla; Equidae; Equus.
REFERENCE 1 (bases 1 to 319)
AUTHORS Mazzatenta,A. and Carluccio,A.
TITLE donkey D-loop mt-DNA
JOURNAL unpublished
REFERENCE 2 (bases 1 to 319)
AUTHORS Mazzatenta,A. and Carluccio,A.
TITLE Direct Submission
JOURNAL Submitted (31-MAY-2021) Neuroscience Imaging and Clinical Science,
'G. d'Annunzio' Chieti-Pescara, Via dei Vestini, 31, Chieti, 66100,
Italy
COMMENT GenBank staff is unable to verify sequence and/or annotation
provided by the submitter.
Bankit Comment: ALT EMAIL:amazzatenta@yahoo.com
Bankit Comment: TOTAL # OF SEQS:76
##Assembly-Data-START##
Sequencing Technology :: Sanger dideoxy sequencing
##Assembly-Data-END##
FEATURES Location/Qualifiers
source 1..319
/organism="Equus asinus"
/organelle="mitochondrion"
/mol_type="other DNA"
/db_xref="taxon:9793"
/note="MF is for Martina Franca italian donkey breed##RG
is for Ragusano italian donkey breed##PT is for Pantesco
italian donkey breed##CT is for Catalonian spanish donkey
breed"
BASE COUNT 105 a 90 c 33 g 91 t
ORIGIN
1 gctgaattct acttaaacta ttccttgatt tcctccccta aacgacagca attcatcctc
61 atgtgctatg tcagtattaa aatacacccc cgcacaacac catatcagct caacatacaa
121 tactctatta ataccctatg tacatcgtgc attaaattgt tcgccccatg aataataagc
181 atgtacataa tattatttat cttacatgag tacatcatat tattgatcgt acatacccca
241 tccaagtcaa atcatttcca gccaacacgc atatcaccac ccatattcca cgagcttaat
301 caccaagccg cgggaaatc
//
LOCUS seq9_f_MF 315 bp DNA circular MAM 31-MAY-2021
DEFINITION UNVERIFIED: Equus asinus mitochondrion.
ACCESSION seq9_f_MF
VERSION
KEYWORDS UNVERIFIED.
SOURCE mitochondrion Equus asinus (ass)
ORGANISM Equus asinus
Eukaryota; Metazoa; Chordata; Craniata; Vertebrata; Euteleostomi;
Mammalia; Eutheria; Laurasiatheria; Perissodactyla; Equidae; Equus.
REFERENCE 1 (bases 1 to 315)
AUTHORS Mazzatenta,A. and Carluccio,A.
TITLE donkey D-loop mt-DNA
JOURNAL unpublished
REFERENCE 2 (bases 1 to 315)
AUTHORS Mazzatenta,A. and Carluccio,A.
TITLE Direct Submission
JOURNAL Submitted (31-MAY-2021) Neuroscience Imaging and Clinical Science,
'G. d'Annunzio' Chieti-Pescara, Via dei Vestini, 31, Chieti, 66100,
Italy
COMMENT GenBank staff is unable to verify sequence and/or annotation
provided by the submitter.
Bankit Comment: ALT EMAIL:amazzatenta@yahoo.com
Bankit Comment: TOTAL # OF SEQS:76
##Assembly-Data-START##
Sequencing Technology :: Sanger dideoxy sequencing
##Assembly-Data-END##
FEATURES Location/Qualifiers
source 1..315
/organism="Equus asinus"
/organelle="mitochondrion"
/mol_type="other DNA"
/db_xref="taxon:9793"
/note="MF is for Martina Franca italian donkey breed##RG
is for Ragusano italian donkey breed##PT is for Pantesco
italian donkey breed##CT is for Catalonian spanish donkey
breed"
BASE COUNT 105 a 89 c 31 g 90 t
ORIGIN
1 aaagctgaat tctacttaaa ctattccttg atttcctccc ctaaacgaca gcaattcatc
61 ctcatgtgct atgtcagtat taaaatacac ccccgcacaa caccatatca gctcaacata
121 caatactcta ttaataccct atgtacatcg tgcattaaat tgttcgcccc atgaataata
181 agcatgtaca taatattatt tatcttacat gagtacatca tattattgat cgtacatacc
241 ccatccaagt caaatcattt ccagccaaca cgcatatcac cacccatatt ccacgagctt
301 aatcaccaag ccgcg
//
LOCUS seq10_f_MF 317 bp DNA circular MAM 31-MAY-2021
DEFINITION UNVERIFIED: Equus asinus mitochondrion.
ACCESSION seq10_f_MF
VERSION
KEYWORDS UNVERIFIED.
SOURCE mitochondrion Equus asinus (ass)
ORGANISM Equus asinus
Eukaryota; Metazoa; Chordata; Craniata; Vertebrata; Euteleostomi;
Mammalia; Eutheria; Laurasiatheria; Perissodactyla; Equidae; Equus.
REFERENCE 1 (bases 1 to 317)
AUTHORS Mazzatenta,A. and Carluccio,A.
TITLE donkey D-loop mt-DNA
JOURNAL unpublished
REFERENCE 2 (bases 1 to 317)
AUTHORS Mazzatenta,A. and Carluccio,A.
TITLE Direct Submission
JOURNAL Submitted (31-MAY-2021) Neuroscience Imaging and Clinical Science,
'G. d'Annunzio' Chieti-Pescara, Via dei Vestini, 31, Chieti, 66100,
Italy
COMMENT GenBank staff is unable to verify sequence and/or annotation
provided by the submitter.
Bankit Comment: ALT EMAIL:amazzatenta@yahoo.com
Bankit Comment: TOTAL # OF SEQS:76
##Assembly-Data-START##
Sequencing Technology :: Sanger dideoxy sequencing
##Assembly-Data-END##
FEATURES Location/Qualifiers
source 1..317
/organism="Equus asinus"
/organelle="mitochondrion"
/mol_type="other DNA"
/db_xref="taxon:9793"
/note="MF is for Martina Franca italian donkey breed##RG
is for Ragusano italian donkey breed##PT is for Pantesco
italian donkey breed##CT is for Catalonian spanish donkey
breed"
BASE COUNT 101 a 86 c 35 g 92 t 3 others
ORIGIN
1 gctgaattct acttaaacta ttccttgatt tcctccccta aacgacaaca atttatccnc
61 ntgtgccatg tcagtattaa aatacacccc cgcacaacac catatcagct caacatacaa
121 tactctatta atgccctatg tacgtcgtgc attaaattgt ttgccccatg aataataagc
181 atgtgcataa tattatttat cttacataag tacattatat tattggtcgt acatacccca
241 tccaagtcaa atcatttcca gtcaacacgc atatcaccac ccatattcca cgagcttaat
301 caccangccg cgggaaa
//
LOCUS seq11_f_MF 335 bp DNA circular MAM 31-MAY-2021
DEFINITION UNVERIFIED: Equus asinus mitochondrion.
ACCESSION seq11_f_MF
VERSION
KEYWORDS UNVERIFIED.
SOURCE mitochondrion Equus asinus (ass)
ORGANISM Equus asinus
Eukaryota; Metazoa; Chordata; Craniata; Vertebrata; Euteleostomi;
Mammalia; Eutheria; Laurasiatheria; Perissodactyla; Equidae; Equus.
REFERENCE 1 (bases 1 to 335)
AUTHORS Mazzatenta,A. and Carluccio,A.
TITLE donkey D-loop mt-DNA
JOURNAL unpublished
REFERENCE 2 (bases 1 to 335)
AUTHORS Mazzatenta,A. and Carluccio,A.
TITLE Direct Submission
JOURNAL Submitted (31-MAY-2021) Neuroscience Imaging and Clinical Science,
'G. d'Annunzio' Chieti-Pescara, Via dei Vestini, 31, Chieti, 66100,
Italy
COMMENT GenBank staff is unable to verify sequence and/or annotation
provided by the submitter.
Bankit Comment: ALT EMAIL:amazzatenta@yahoo.com
Bankit Comment: TOTAL # OF SEQS:76
##Assembly-Data-START##
Sequencing Technology :: Sanger dideoxy sequencing
##Assembly-Data-END##
FEATURES Location/Qualifiers
source 1..335
/organism="Equus asinus"
/organelle="mitochondrion"
/mol_type="other DNA"
/db_xref="taxon:9793"
/note="MF is for Martina Franca italian donkey breed##RG
is for Ragusano italian donkey breed##PT is for Pantesco
italian donkey breed##CT is for Catalonian spanish donkey
breed"
BASE COUNT 110 a 93 c 36 g 96 t
ORIGIN
1 atcatcaccc caagctgaat tctacttaaa ctattccttg atttcctccc ctaaacgaca
61 acaatttatc ctcatgtgcc atgtcagtat taaaatacac ccccgcacaa caccatatca
121 gctcaacata caatactcta ttaatgccct atgtacgtcg tgcattaaat tgtttgcccc
181 atgaataata agcatgtgca taatattatt tatcttacat aagtacatta tattattggt
241 cgtacatacc ccatccaagt caaatcattt ccagtcaaca cgcatatcac cacccatatt
301 ccacgagctt aatcaccaag ccgcgggaaa tcaga
//
LOCUS seq12_f_MF 344 bp DNA circular MAM 31-MAY-2021
DEFINITION UNVERIFIED: Equus asinus mitochondrion.
ACCESSION seq12_f_MF
VERSION
KEYWORDS UNVERIFIED.
SOURCE mitochondrion Equus asinus (ass)
ORGANISM Equus asinus
Eukaryota; Metazoa; Chordata; Craniata; Vertebrata; Euteleostomi;
Mammalia; Eutheria; Laurasiatheria; Perissodactyla; Equidae; Equus.
REFERENCE 1 (bases 1 to 344)
AUTHORS Mazzatenta,A. and Carluccio,A.
TITLE donkey D-loop mt-DNA
JOURNAL unpublished
REFERENCE 2 (bases 1 to 344)
AUTHORS Mazzatenta,A. and Carluccio,A.
TITLE Direct Submission
JOURNAL Submitted (31-MAY-2021) Neuroscience Imaging and Clinical Science,
'G. d'Annunzio' Chieti-Pescara, Via dei Vestini, 31, Chieti, 66100,
Italy
COMMENT GenBank staff is unable to verify sequence and/or annotation
provided by the submitter.
Bankit Comment: ALT EMAIL:amazzatenta@yahoo.com
Bankit Comment: TOTAL # OF SEQS:76
##Assembly-Data-START##
Sequencing Technology :: Sanger dideoxy sequencing
##Assembly-Data-END##
FEATURES Location/Qualifiers
source 1..344
/organism="Equus asinus"
/organelle="mitochondrion"
/mol_type="other DNA"
/db_xref="taxon:9793"
/note="MF is for Martina Franca italian donkey breed##RG
is for Ragusano italian donkey breed##PT is for Pantesco
italian donkey breed##CT is for Catalonian spanish donkey
breed"
BASE COUNT 114 a 102 c 34 g 94 t
ORIGIN
1 tcacacccaa gctgaattct acttaaacta ttccttgatt tcctccccta aacgacagca
61 attcatcctc atgtgctatg tcagtattaa aatacacccc cgcacaacac catatcagct
121 caacatacaa tactctatta ataccctatg tacatcgtgc attaaattgt tcgccccatg
181 aataataagc atgtacataa tattatttat cttacatgag tacatcatat tattgatcgt
241 acatacccca tccaagtcaa atcatttcca gccaacacgc atatcaccac ccatattcca
301 cgagcttaat caccaagccg cgggaaatca gcatcccctc caaa
//
LOCUS seq13_f_MF 341 bp DNA circular MAM 31-MAY-2021
DEFINITION UNVERIFIED: Equus asinus mitochondrion.
ACCESSION seq13_f_MF
VERSION
KEYWORDS UNVERIFIED.
SOURCE mitochondrion Equus asinus (ass)
ORGANISM Equus asinus
Eukaryota; Metazoa; Chordata; Craniata; Vertebrata; Euteleostomi;
Mammalia; Eutheria; Laurasiatheria; Perissodactyla; Equidae; Equus.
REFERENCE 1 (bases 1 to 341)
AUTHORS Mazzatenta,A. and Carluccio,A.
TITLE donkey D-loop mt-DNA
JOURNAL unpublished
REFERENCE 2 (bases 1 to 341)
AUTHORS Mazzatenta,A. and Carluccio,A.
TITLE Direct Submission
JOURNAL Submitted (31-MAY-2021) Neuroscience Imaging and Clinical Science,
'G. d'Annunzio' Chieti-Pescara, Via dei Vestini, 31, Chieti, 66100,
Italy
COMMENT GenBank staff is unable to verify sequence and/or annotation
provided by the submitter.
Bankit Comment: ALT EMAIL:amazzatenta@yahoo.com
Bankit Comment: TOTAL # OF SEQS:76
##Assembly-Data-START##
Sequencing Technology :: Sanger dideoxy sequencing
##Assembly-Data-END##
FEATURES Location/Qualifiers
source 1..341
/organism="Equus asinus"
/organelle="mitochondrion"
/mol_type="other DNA"
/db_xref="taxon:9793"
/note="MF is for Martina Franca italian donkey breed##RG
is for Ragusano italian donkey breed##PT is for Pantesco
italian donkey breed##CT is for Catalonian spanish donkey
breed"
BASE COUNT 113 a 96 c 35 g 92 t 5 others
ORIGIN
1 gnnnnancat cacacccaag ctgaattcta cttaaactat tccttgattt cctcccctaa
61 acgacagcaa ttcatcctca tgtgctatgt cagtattaaa atacaccccc gcacaacacc
121 atatcagctc aacatacaat actctattaa taccctatgt acatcgtgca ttaaattgtt
181 cgccccatga ataataagca tgtacataat attatttatc ttacatgagt acatcatatt
241 attgatcgta cataccccat ccaagtcaaa tcatttccag ccaacacgca tatcaccacc
301 catattccac gagcttaatc accaagccgc gggaaatcag a
//
LOCUS seq14_f_MF 342 bp DNA circular MAM 31-MAY-2021
DEFINITION UNVERIFIED: Equus asinus mitochondrion.
ACCESSION seq14_f_MF
VERSION
KEYWORDS UNVERIFIED.
SOURCE mitochondrion Equus asinus (ass)
ORGANISM Equus asinus
Eukaryota; Metazoa; Chordata; Craniata; Vertebrata; Euteleostomi;
Mammalia; Eutheria; Laurasiatheria; Perissodactyla; Equidae; Equus.
REFERENCE 1 (bases 1 to 342)
AUTHORS Mazzatenta,A. and Carluccio,A.
TITLE donkey D-loop mt-DNA
JOURNAL unpublished
REFERENCE 2 (bases 1 to 342)
AUTHORS Mazzatenta,A. and Carluccio,A.
TITLE Direct Submission
JOURNAL Submitted (31-MAY-2021) Neuroscience Imaging and Clinical Science,
'G. d'Annunzio' Chieti-Pescara, Via dei Vestini, 31, Chieti, 66100,
Italy
COMMENT GenBank staff is unable to verify sequence and/or annotation
provided by the submitter.
Bankit Comment: ALT EMAIL:amazzatenta@yahoo.com
Bankit Comment: TOTAL # OF SEQS:76
##Assembly-Data-START##
Sequencing Technology :: Sanger dideoxy sequencing
##Assembly-Data-END##
FEATURES Location/Qualifiers
source 1..342
/organism="Equus asinus"
/organelle="mitochondrion"
/mol_type="other DNA"
/db_xref="taxon:9793"
/note="MF is for Martina Franca italian donkey breed##RG
is for Ragusano italian donkey breed##PT is for Pantesco
italian donkey breed##CT is for Catalonian spanish donkey
breed"
BASE COUNT 106 a 97 c 50 g 83 t 6 others
ORIGIN
1 catcacaccc aagctgaatt ctacttaaac tattccttga tttcctcccc taaacgacag
61 caattcatcc tcatgtgcta tgtcagtatt aaaatacacc cccgcacaac accatatcag
121 ctcaacatac agtactctat taatacccta nngncatcgg gattaaattg tgcgccccag
181 nagaataggc aggacataat attatttatc ttacatgagt acatcatatt atnntcgtac
241 ataccccatc caagtcaaat catttccggc caacacgcat atcaccaccc atattggggg
301 agctgggggg ccaagccgcg ggaaatcagc aatccctcca aa
//
LOCUS seq15_f_MF 361 bp DNA circular MAM 31-MAY-2021
DEFINITION UNVERIFIED: Equus asinus mitochondrion.
ACCESSION seq15_f_MF
VERSION
KEYWORDS UNVERIFIED.
SOURCE mitochondrion Equus asinus (ass)
ORGANISM Equus asinus
Eukaryota; Metazoa; Chordata; Craniata; Vertebrata; Euteleostomi;
Mammalia; Eutheria; Laurasiatheria; Perissodactyla; Equidae; Equus.
REFERENCE 1 (bases 1 to 361)
AUTHORS Mazzatenta,A. and Carluccio,A.
TITLE donkey D-loop mt-DNA
JOURNAL unpublished
REFERENCE 2 (bases 1 to 361)
AUTHORS Mazzatenta,A. and Carluccio,A.
TITLE Direct Submission
JOURNAL Submitted (31-MAY-2021) Neuroscience Imaging and Clinical Science,
'G. d'Annunzio' Chieti-Pescara, Via dei Vestini, 31, Chieti, 66100,
Italy
COMMENT GenBank staff is unable to verify sequence and/or annotation
provided by the submitter.
Bankit Comment: ALT EMAIL:amazzatenta@yahoo.com
Bankit Comment: TOTAL # OF SEQS:76
##Assembly-Data-START##
Sequencing Technology :: Sanger dideoxy sequencing
##Assembly-Data-END##
FEATURES Location/Qualifiers
source 1..361
/organism="Equus asinus"
/organelle="mitochondrion"
/mol_type="other DNA"
/db_xref="taxon:9793"
/note="MF is for Martina Franca italian donkey breed##RG
is for Ragusano italian donkey breed##PT is for Pantesco
italian donkey breed##CT is for Catalonian spanish donkey
breed"
BASE COUNT 118 a 102 c 39 g 95 t 7 others
ORIGIN
1 gcgnttnann nntcacaccc aaagctgaat tctacttaaa ctattccttg atttcctccc
61 ctaaacgaca gcaattcatc ctcaagtgct atgtcagtat taaaatacac ccccgcacaa
121 caccatatca gctcaacata caatactcta ttaataccct atgtacatcg tgcattaaat
181 tgttcgcccc atgaataata agcatgtaca taatattatt tatcttacat gagtacatca
241 tattattgat cgtacatacc ccatccaagt caaatcattt ccagccaaca cgcatatcac
301 cacccatatt ccacgagctt aatcaccaag ccgcgggaaa tcagcagtcc ctccaaangg
361 a
//
LOCUS seq16_f_MF 328 bp DNA circular MAM 31-MAY-2021
DEFINITION UNVERIFIED: Equus asinus mitochondrion.
ACCESSION seq16_f_MF
VERSION
KEYWORDS UNVERIFIED.
SOURCE mitochondrion Equus asinus (ass)
ORGANISM Equus asinus
Eukaryota; Metazoa; Chordata; Craniata; Vertebrata; Euteleostomi;
Mammalia; Eutheria; Laurasiatheria; Perissodactyla; Equidae; Equus.
REFERENCE 1 (bases 1 to 328)
AUTHORS Mazzatenta,A. and Carluccio,A.
TITLE donkey D-loop mt-DNA
JOURNAL unpublished
REFERENCE 2 (bases 1 to 328)
AUTHORS Mazzatenta,A. and Carluccio,A.
TITLE Direct Submission
JOURNAL Submitted (31-MAY-2021) Neuroscience Imaging and Clinical Science,
'G. d'Annunzio' Chieti-Pescara, Via dei Vestini, 31, Chieti, 66100,
Italy
COMMENT GenBank staff is unable to verify sequence and/or annotation
provided by the submitter.
Bankit Comment: ALT EMAIL:amazzatenta@yahoo.com
Bankit Comment: TOTAL # OF SEQS:76
##Assembly-Data-START##
Sequencing Technology :: Sanger dideoxy sequencing
##Assembly-Data-END##
FEATURES Location/Qualifiers
source 1..328
/organism="Equus asinus"
/organelle="mitochondrion"
/mol_type="other DNA"
/db_xref="taxon:9793"
/note="MF is for Martina Franca italian donkey breed##RG
is for Ragusano italian donkey breed##PT is for Pantesco
italian donkey breed##CT is for Catalonian spanish donkey
breed"
BASE COUNT 106 a 91 c 31 g 90 t 10 others
ORIGIN
1 ttctacttaa actattcctt gatttcctcc cctaaacgac agcaattcat cctcatgtgc
61 tatgtcagta ttaaaataca cccccgcaca acaccatatc agctcaacat acaatactct
121 attaataccc tatgtacatc gtgcattaaa ttgttcgccc catgaataat aagcatgtac
181 ataatattat ttatcttaca tgagtacatc atattattga tcgtacatac cccatccaag
241 tcaaatcatt tccagccaac acgcatatca ccacccatat tccacgagct taatcaccaa
301 gccgcgggaa ancnnnnnnn nntccaaa
//
LOCUS seq17_f_MF 328 bp DNA circular MAM 31-MAY-2021
DEFINITION UNVERIFIED: Equus asinus mitochondrion.
ACCESSION seq17_f_MF
VERSION
KEYWORDS UNVERIFIED.
SOURCE mitochondrion Equus asinus (ass)
ORGANISM Equus asinus
Eukaryota; Metazoa; Chordata; Craniata; Vertebrata; Euteleostomi;
Mammalia; Eutheria; Laurasiatheria; Perissodactyla; Equidae; Equus.
REFERENCE 1 (bases 1 to 328)
AUTHORS Mazzatenta,A. and Carluccio,A.
TITLE donkey D-loop mt-DNA
JOURNAL unpublished
REFERENCE 2 (bases 1 to 328)
AUTHORS Mazzatenta,A. and Carluccio,A.
TITLE Direct Submission
JOURNAL Submitted (31-MAY-2021) Neuroscience Imaging and Clinical Science,
'G. d'Annunzio' Chieti-Pescara, Via dei Vestini, 31, Chieti, 66100,
Italy
COMMENT GenBank staff is unable to verify sequence and/or annotation
provided by the submitter.
Bankit Comment: ALT EMAIL:amazzatenta@yahoo.com
Bankit Comment: TOTAL # OF SEQS:76
##Assembly-Data-START##
Sequencing Technology :: Sanger dideoxy sequencing
##Assembly-Data-END##
FEATURES Location/Qualifiers
source 1..328
/organism="Equus asinus"
/organelle="mitochondrion"
/mol_type="other DNA"
/db_xref="taxon:9793"
/note="MF is for Martina Franca italian donkey breed##RG
is for Ragusano italian donkey breed##PT is for Pantesco
italian donkey breed##CT is for Catalonian spanish donkey
breed"
BASE COUNT 105 a 89 c 31 g 90 t 13 others
ORIGIN
1 ttctacttaa actattcctt gatttcctcc cctaaacgac agcaattcat cctcatgtgc
61 tatgtcagta ttaaaataca cccccgcaca acaccatatc agctcaacat acaatactct
121 attaataccc tatgtacatc gtgcattaaa ttgttcgccc catgaataat aagcatgtac
181 ataatattat ttatcttaca tgagtacatc atattattga tcgtacatac cccatccaag
241 tcaaatcatt tccagccaac acgcatatca ccacccatat tccacgagct taatcaccaa
301 gncgcgggaa nncnnnnnnn nntncaaa
//
LOCUS seq18_f_MF 352 bp DNA circular MAM 31-MAY-2021
DEFINITION UNVERIFIED: Equus asinus mitochondrion.
ACCESSION seq18_f_MF
VERSION
KEYWORDS UNVERIFIED.
SOURCE mitochondrion Equus asinus (ass)
ORGANISM Equus asinus
Eukaryota; Metazoa; Chordata; Craniata; Vertebrata; Euteleostomi;
Mammalia; Eutheria; Laurasiatheria; Perissodactyla; Equidae; Equus.
REFERENCE 1 (bases 1 to 352)
AUTHORS Mazzatenta,A. and Carluccio,A.
TITLE donkey D-loop mt-DNA
JOURNAL unpublished
REFERENCE 2 (bases 1 to 352)
AUTHORS Mazzatenta,A. and Carluccio,A.
TITLE Direct Submission
JOURNAL Submitted (31-MAY-2021) Neuroscience Imaging and Clinical Science,
'G. d'Annunzio' Chieti-Pescara, Via dei Vestini, 31, Chieti, 66100,
Italy
COMMENT GenBank staff is unable to verify sequence and/or annotation
provided by the submitter.
Bankit Comment: ALT EMAIL:amazzatenta@yahoo.com
Bankit Comment: TOTAL # OF SEQS:76
##Assembly-Data-START##
Sequencing Technology :: Sanger dideoxy sequencing
##Assembly-Data-END##
FEATURES Location/Qualifiers
source 1..352
/organism="Equus asinus"
/organelle="mitochondrion"
/mol_type="other DNA"
/db_xref="taxon:9793"
/note="MF is for Martina Franca italian donkey breed##RG
is for Ragusano italian donkey breed##PT is for Pantesco
italian donkey breed##CT is for Catalonian spanish donkey
breed"
BASE COUNT 116 a 103 c 34 g 95 t 4 others
ORIGIN
1 cnntanncat caccccaagc tgaattctac ttaaactatt ccttgatttc ctcccctaaa
61 cgacagcaat tcatcctcat gtgctatgtc agtattaaaa tacacccccg cacaacacca
121 tatcagctca acatacaata ctctattaat accctatgta catcgtgcat taaattgttc
181 gccccatgaa taataagcat gtacataata ttatttatct tacatgagta catcatatta
241 ttgatcgtac ataccccatc caagtcaaat catttccagc caacacgcat atcaccaccc
301 atattccacg agcttaatca ccaagccgcg ggaaatcagc aatccctcca aa
//
LOCUS seq19_f_MF 347 bp DNA circular MAM 31-MAY-2021
DEFINITION UNVERIFIED: Equus asinus mitochondrion.
ACCESSION seq19_f_MF
VERSION
KEYWORDS UNVERIFIED.
SOURCE mitochondrion Equus asinus (ass)
ORGANISM Equus asinus
Eukaryota; Metazoa; Chordata; Craniata; Vertebrata; Euteleostomi;
Mammalia; Eutheria; Laurasiatheria; Perissodactyla; Equidae; Equus.
REFERENCE 1 (bases 1 to 347)
AUTHORS Mazzatenta,A. and Carluccio,A.
TITLE donkey D-loop mt-DNA
JOURNAL unpublished
REFERENCE 2 (bases 1 to 347)
AUTHORS Mazzatenta,A. and Carluccio,A.
TITLE Direct Submission
JOURNAL Submitted (31-MAY-2021) Neuroscience Imaging and Clinical Science,
'G. d'Annunzio' Chieti-Pescara, Via dei Vestini, 31, Chieti, 66100,
Italy
COMMENT GenBank staff is unable to verify sequence and/or annotation
provided by the submitter.
Bankit Comment: ALT EMAIL:amazzatenta@yahoo.com
Bankit Comment: TOTAL # OF SEQS:76
##Assembly-Data-START##
Sequencing Technology :: Sanger dideoxy sequencing
##Assembly-Data-END##
FEATURES Location/Qualifiers
source 1..347
/organism="Equus asinus"
/organelle="mitochondrion"
/mol_type="other DNA"
/db_xref="taxon:9793"
/note="MF is for Martina Franca italian donkey breed##RG
is for Ragusano italian donkey breed##PT is for Pantesco
italian donkey breed##CT is for Catalonian spanish donkey
breed"
BASE COUNT 117 a 102 c 34 g 94 t
ORIGIN
1 catcacaccc aagctgaatt ctacttaaac tattccttga tttcctcccc taaacgacag
61 caattcatcc tcatgtgcta tgtcagtatt aaaatacacc cccgcacaac accatatcag
121 ctcaacatac aatactctat taatacccta tgtacatcgt gcattaaatt gttcgcccca
181 tgaataataa gcatgtacat aatattattt atcttacatg agtacatcat attattgatc
241 gtacataccc catccaagtc aaatcatttc cagccaacac gcatatcacc acccatattc
301 cacgagctta atcaccaagc cgcgggaaat cagaactccc tccaaaa
//
LOCUS seq20_f_MF 328 bp DNA circular MAM 31-MAY-2021
DEFINITION UNVERIFIED: Equus asinus mitochondrion.
ACCESSION seq20_f_MF
VERSION
KEYWORDS UNVERIFIED.
SOURCE mitochondrion Equus asinus (ass)
ORGANISM Equus asinus
Eukaryota; Metazoa; Chordata; Craniata; Vertebrata; Euteleostomi;
Mammalia; Eutheria; Laurasiatheria; Perissodactyla; Equidae; Equus.
REFERENCE 1 (bases 1 to 328)
AUTHORS Mazzatenta,A. and Carluccio,A.
TITLE donkey D-loop mt-DNA
JOURNAL unpublished
REFERENCE 2 (bases 1 to 328)
AUTHORS Mazzatenta,A. and Carluccio,A.
TITLE Direct Submission
JOURNAL Submitted (31-MAY-2021) Neuroscience Imaging and Clinical Science,
'G. d'Annunzio' Chieti-Pescara, Via dei Vestini, 31, Chieti, 66100,
Italy
COMMENT GenBank staff is unable to verify sequence and/or annotation
provided by the submitter.
Bankit Comment: ALT EMAIL:amazzatenta@yahoo.com
Bankit Comment: TOTAL # OF SEQS:76
##Assembly-Data-START##
Sequencing Technology :: Sanger dideoxy sequencing
##Assembly-Data-END##
FEATURES Location/Qualifiers
source 1..328
/organism="Equus asinus"
/organelle="mitochondrion"
/mol_type="other DNA"
/db_xref="taxon:9793"
/note="MF is for Martina Franca italian donkey breed##RG
is for Ragusano italian donkey breed##PT is for Pantesco
italian donkey breed##CT is for Catalonian spanish donkey
breed"
BASE COUNT 103 a 94 c 30 g 90 t 11 others
ORIGIN
1 ttctacttaa actattcctt gatttcctcc cctaaacgac agcaattcat cctcatgtgc
61 tatgtcagta ttaaaataca cccccgcaca acaccatatc agctcaacat acaatactct
121 attaataccc tatgtacatc gtgcattaaa ttgttcgccc catgaataat aagcatgtac
181 ataatattat ttatcttaca tgagtacatc atattattga tcgtacatac cccatccaag
241 tcaaatcatt tccagccaac acgcatatca ccacccatat tccacgagct taatcaccaa
301 gccgcggnnn nncnnnnnnc cctccaaa
//
LOCUS seq21_f_MF 353 bp DNA circular MAM 31-MAY-2021
DEFINITION UNVERIFIED: Equus asinus mitochondrion.
ACCESSION seq21_f_MF
VERSION
KEYWORDS UNVERIFIED.
SOURCE mitochondrion Equus asinus (ass)
ORGANISM Equus asinus
Eukaryota; Metazoa; Chordata; Craniata; Vertebrata; Euteleostomi;
Mammalia; Eutheria; Laurasiatheria; Perissodactyla; Equidae; Equus.
REFERENCE 1 (bases 1 to 353)
AUTHORS Mazzatenta,A. and Carluccio,A.
TITLE donkey D-loop mt-DNA
JOURNAL unpublished
REFERENCE 2 (bases 1 to 353)
AUTHORS Mazzatenta,A. and Carluccio,A.
TITLE Direct Submission
JOURNAL Submitted (31-MAY-2021) Neuroscience Imaging and Clinical Science,
'G. d'Annunzio' Chieti-Pescara, Via dei Vestini, 31, Chieti, 66100,
Italy
COMMENT GenBank staff is unable to verify sequence and/or annotation
provided by the submitter.
Bankit Comment: ALT EMAIL:amazzatenta@yahoo.com
Bankit Comment: TOTAL # OF SEQS:76
##Assembly-Data-START##
Sequencing Technology :: Sanger dideoxy sequencing
##Assembly-Data-END##
FEATURES Location/Qualifiers
source 1..353
/organism="Equus asinus"
/organelle="mitochondrion"
/mol_type="other DNA"
/db_xref="taxon:9793"
/note="MF is for Martina Franca italian donkey breed##RG
is for Ragusano italian donkey breed##PT is for Pantesco
italian donkey breed##CT is for Catalonian spanish donkey
breed"
BASE COUNT 120 a 102 c 34 g 97 t
ORIGIN
1 taaatcaatc accccaaagc tgaattctac ttaaactatt ccttgatttc ctcccctaaa
61 cgacagcaat tcatcctcat gtgctatgtc agtattaaaa tacacccccg cacaacacca
121 tatcagctca acatacaata ctctattaat accctatgta catcgtgcat taaattgttc
181 gccccatgaa taataagcat gtacataata ttatttatct tacatgagta catcatatta
241 ttgatcgtac ataccccatc caagtcaaat catttccagc caacacgcat atcaccaccc
301 atattccacg agcttaatca ccaagccgcg ggaaatcagc attccctcca aaa
//
LOCUS seq22_f_MF 342 bp DNA circular MAM 31-MAY-2021
DEFINITION UNVERIFIED: Equus asinus mitochondrion.
ACCESSION seq22_f_MF
VERSION
KEYWORDS UNVERIFIED.
SOURCE mitochondrion Equus asinus (ass)
ORGANISM Equus asinus
Eukaryota; Metazoa; Chordata; Craniata; Vertebrata; Euteleostomi;
Mammalia; Eutheria; Laurasiatheria; Perissodactyla; Equidae; Equus.
REFERENCE 1 (bases 1 to 342)
AUTHORS Mazzatenta,A. and Carluccio,A.
TITLE donkey D-loop mt-DNA
JOURNAL unpublished
REFERENCE 2 (bases 1 to 342)
AUTHORS Mazzatenta,A. and Carluccio,A.
TITLE Direct Submission
JOURNAL Submitted (31-MAY-2021) Neuroscience Imaging and Clinical Science,
'G. d'Annunzio' Chieti-Pescara, Via dei Vestini, 31, Chieti, 66100,
Italy
COMMENT GenBank staff is unable to verify sequence and/or annotation
provided by the submitter.
Bankit Comment: ALT EMAIL:amazzatenta@yahoo.com
Bankit Comment: TOTAL # OF SEQS:76
##Assembly-Data-START##
Sequencing Technology :: Sanger dideoxy sequencing
##Assembly-Data-END##
FEATURES Location/Qualifiers
source 1..342
/organism="Equus asinus"
/organelle="mitochondrion"
/mol_type="other DNA"
/db_xref="taxon:9793"
/note="MF is for Martina Franca italian donkey breed##RG
is for Ragusano italian donkey breed##PT is for Pantesco
italian donkey breed##CT is for Catalonian spanish donkey
breed"
BASE COUNT 114 a 98 c 33 g 92 t 5 others
ORIGIN
1 cnnnnancaa tcacacccaa agctgaattc tacttaaact attccttgat ttcctcccct
61 aaacgacagc aattcatcct catgtgctat gtcagtatta aaatacaccc ccgcacaaca
121 ccatatcagc tcaacataca atactctatt aataccctat gtacatcgtg cattaaattg
181 ttcgccccat gaataataag catgtacata atattattta tcttacatga gtacatcata
241 ttattgatcg tacatacccc atccaagtca aatcatttcc agccaacacg catatcacca
301 cccatattcc acgagcttaa tcaccaagcc gcgggaaatc ac
//
LOCUS seq23_f_MFx 351 bp DNA circular MAM 31-MAY-2021
DEFINITION UNVERIFIED: Equus asinus mitochondrion.
ACCESSION seq23_f_MFx
VERSION
KEYWORDS UNVERIFIED.
SOURCE mitochondrion Equus asinus (ass)
ORGANISM Equus asinus
Eukaryota; Metazoa; Chordata; Craniata; Vertebrata; Euteleostomi;
Mammalia; Eutheria; Laurasiatheria; Perissodactyla; Equidae; Equus.
REFERENCE 1 (bases 1 to 351)
AUTHORS Mazzatenta,A. and Carluccio,A.
TITLE donkey D-loop mt-DNA
JOURNAL unpublished
REFERENCE 2 (bases 1 to 351)
AUTHORS Mazzatenta,A. and Carluccio,A.
TITLE Direct Submission
JOURNAL Submitted (31-MAY-2021) Neuroscience Imaging and Clinical Science,
'G. d'Annunzio' Chieti-Pescara, Via dei Vestini, 31, Chieti, 66100,
Italy
COMMENT GenBank staff is unable to verify sequence and/or annotation
provided by the submitter.
Bankit Comment: ALT EMAIL:amazzatenta@yahoo.com
Bankit Comment: TOTAL # OF SEQS:76
##Assembly-Data-START##
Sequencing Technology :: Sanger dideoxy sequencing
##Assembly-Data-END##
FEATURES Location/Qualifiers
source 1..351
/organism="Equus asinus"
/organelle="mitochondrion"
/mol_type="other DNA"
/db_xref="taxon:9793"
/note="MF is for Martina Franca italian donkey breed##RG
is for Ragusano italian donkey breed##PT is for Pantesco
italian donkey breed##CT is for Catalonian spanish donkey
breed"
BASE COUNT 121 a 101 c 34 g 94 t 1 others
ORIGIN
1 taancatcac acccaaagct gaattctact taaactattc cttgatttcc tcccctaaac
61 gacagcaatt catcctcatg tgctatgtca gtattaaaat acacccccgc acaacaccat
121 atcagctcaa catacaatac tctattaata ccctatgtac atcgtgcatt aaattgttcg
181 ccccatgaat aataagcatg tacataatat tatttatctt acatgagtac atcatattat
241 tgatcgtaca taccccatcc aagtcaaatc atttccagcc aacacgcata tcaccaccca
301 tattccacga gcttaatcac caagccgcgg gaaatcagaa aaccctccaa a
//
LOCUS seq24_f_MFx 357 bp DNA circular MAM 31-MAY-2021
DEFINITION UNVERIFIED: Equus asinus mitochondrion.
ACCESSION seq24_f_MFx
VERSION
KEYWORDS UNVERIFIED.
SOURCE mitochondrion Equus asinus (ass)
ORGANISM Equus asinus
Eukaryota; Metazoa; Chordata; Craniata; Vertebrata; Euteleostomi;
Mammalia; Eutheria; Laurasiatheria; Perissodactyla; Equidae; Equus.
REFERENCE 1 (bases 1 to 357)
AUTHORS Mazzatenta,A. and Carluccio,A.
TITLE donkey D-loop mt-DNA
JOURNAL unpublished
REFERENCE 2 (bases 1 to 357)
AUTHORS Mazzatenta,A. and Carluccio,A.
TITLE Direct Submission
JOURNAL Submitted (31-MAY-2021) Neuroscience Imaging and Clinical Science,
'G. d'Annunzio' Chieti-Pescara, Via dei Vestini, 31, Chieti, 66100,
Italy
COMMENT GenBank staff is unable to verify sequence and/or annotation
provided by the submitter.
Bankit Comment: ALT EMAIL:amazzatenta@yahoo.com
Bankit Comment: TOTAL # OF SEQS:76
##Assembly-Data-START##
Sequencing Technology :: Sanger dideoxy sequencing
##Assembly-Data-END##
FEATURES Location/Qualifiers
source 1..357
/organism="Equus asinus"
/organelle="mitochondrion"
/mol_type="other DNA"
/db_xref="taxon:9793"
/note="MF is for Martina Franca italian donkey breed##RG
is for Ragusano italian donkey breed##PT is for Pantesco
italian donkey breed##CT is for Catalonian spanish donkey
breed"
BASE COUNT 116 a 103 c 36 g 98 t 4 others
ORIGIN
1 cnnnaactnc catcacaccc caaagctgaa ttctacttaa actattcctt gatttcctcc
61 cctaaacgac aacaatttat cctcatgtgc catgtcagta ttaaaataca cccccgcaca
121 acaccatatc agctcaacat acaatactct attaatgccc tatgtacgtc gtgcattaaa
181 ttgtttgccc catgaataat aagcatgtgc ataatattat ttatcttaca taagtacatt
241 atattattgg tcgtacatac cccatccaag tcaaatcatt tccagtcaac acgcatatca
301 ccacccatat tccacgagct taatcaccaa gccgcgggaa atcagcaatc cctccaa
//
LOCUS seq25_f_MFx 358 bp DNA circular MAM 31-MAY-2021
DEFINITION UNVERIFIED: Equus asinus mitochondrion.
ACCESSION seq25_f_MFx
VERSION
KEYWORDS UNVERIFIED.
SOURCE mitochondrion Equus asinus (ass)
ORGANISM Equus asinus
Eukaryota; Metazoa; Chordata; Craniata; Vertebrata; Euteleostomi;
Mammalia; Eutheria; Laurasiatheria; Perissodactyla; Equidae; Equus.
REFERENCE 1 (bases 1 to 358)
AUTHORS Mazzatenta,A. and Carluccio,A.
TITLE donkey D-loop mt-DNA
JOURNAL unpublished
REFERENCE 2 (bases 1 to 358)
AUTHORS Mazzatenta,A. and Carluccio,A.
TITLE Direct Submission
JOURNAL Submitted (31-MAY-2021) Neuroscience Imaging and Clinical Science,
'G. d'Annunzio' Chieti-Pescara, Via dei Vestini, 31, Chieti, 66100,
Italy
COMMENT GenBank staff is unable to verify sequence and/or annotation
provided by the submitter.
Bankit Comment: ALT EMAIL:amazzatenta@yahoo.com
Bankit Comment: TOTAL # OF SEQS:76
##Assembly-Data-START##
Sequencing Technology :: Sanger dideoxy sequencing
##Assembly-Data-END##
FEATURES Location/Qualifiers
source 1..358
/organism="Equus asinus"
/organelle="mitochondrion"
/mol_type="other DNA"
/db_xref="taxon:9793"
/note="MF is for Martina Franca italian donkey breed##RG
is for Ragusano italian donkey breed##PT is for Pantesco
italian donkey breed##CT is for Catalonian spanish donkey
breed"
BASE COUNT 117 a 105 c 40 g 93 t 3 others
ORIGIN
1 anccgcgtgc ggnccccaaa ngctgaaatt ctacttaaac tattccttga tttcctcccc
61 taaacgacag caattcatcc ccatgtgcta tgtcagtatt aaaatacacc cccgcacaac
121 accatatcag ctcaacatac aatactctat taatacccta tgtacatcgt gcattaaatt
181 gttcgcccca tgaataataa gcatgtacat aatattattt atcttacatg agtacatcat
241 attattgatc gtacataccc catccaagtc aaatcatttc cagccaacac gcatatcacc
301 acccatattc cacgagctta atcaccaagc cgcgggaaat cagcaatccc tccaaaag
//
LOCUS seq26_f_MFx 354 bp DNA circular MAM 31-MAY-2021
DEFINITION UNVERIFIED: Equus asinus mitochondrion.
ACCESSION seq26_f_MFx
VERSION
KEYWORDS UNVERIFIED.
SOURCE mitochondrion Equus asinus (ass)
ORGANISM Equus asinus
Eukaryota; Metazoa; Chordata; Craniata; Vertebrata; Euteleostomi;
Mammalia; Eutheria; Laurasiatheria; Perissodactyla; Equidae; Equus.
REFERENCE 1 (bases 1 to 354)
AUTHORS Mazzatenta,A. and Carluccio,A.
TITLE donkey D-loop mt-DNA
JOURNAL unpublished
REFERENCE 2 (bases 1 to 354)
AUTHORS Mazzatenta,A. and Carluccio,A.
TITLE Direct Submission
JOURNAL Submitted (31-MAY-2021) Neuroscience Imaging and Clinical Science,
'G. d'Annunzio' Chieti-Pescara, Via dei Vestini, 31, Chieti, 66100,
Italy
COMMENT GenBank staff is unable to verify sequence and/or annotation
provided by the submitter.
Bankit Comment: ALT EMAIL:amazzatenta@yahoo.com
Bankit Comment: TOTAL # OF SEQS:76
##Assembly-Data-START##
Sequencing Technology :: Sanger dideoxy sequencing
##Assembly-Data-END##
FEATURES Location/Qualifiers
source 1..354
/organism="Equus asinus"
/organelle="mitochondrion"
/mol_type="other DNA"
/db_xref="taxon:9793"
/note="MF is for Martina Franca italian donkey breed##RG
is for Ragusano italian donkey breed##PT is for Pantesco
italian donkey breed##CT is for Catalonian spanish donkey
breed"
BASE COUNT 117 a 100 c 36 g 100 t 1 others
ORIGIN
1 tnaatccatc acacccaaag ctgaattcta cttaaactat tccttgattt cctcccctaa
61 acgacaacaa tttatcctca agtgccatgt cagtattaaa atacaccccc gcacaacacc
121 atatcagctc aacatacaat actctattaa tgccctatgt acgtcgtgca ttaaattgtt
181 tgccccatga ataataagca tgtgcataat attatttatc ttacataagt acattatatt
241 attggtcgta cataccccat ccaagtcaaa tcatttccag tcaacacgca tatcaccacc
301 catattccac gagcttaatc accaagccgc gggaaatcag catttccctc caaa
//
LOCUS seq27_f_MFx 356 bp DNA circular MAM 31-MAY-2021
DEFINITION UNVERIFIED: Equus asinus mitochondrion.
ACCESSION seq27_f_MFx
VERSION
KEYWORDS UNVERIFIED.
SOURCE mitochondrion Equus asinus (ass)
ORGANISM Equus asinus
Eukaryota; Metazoa; Chordata; Craniata; Vertebrata; Euteleostomi;
Mammalia; Eutheria; Laurasiatheria; Perissodactyla; Equidae; Equus.
REFERENCE 1 (bases 1 to 356)
AUTHORS Mazzatenta,A. and Carluccio,A.
TITLE donkey D-loop mt-DNA
JOURNAL unpublished
REFERENCE 2 (bases 1 to 356)
AUTHORS Mazzatenta,A. and Carluccio,A.
TITLE Direct Submission
JOURNAL Submitted (31-MAY-2021) Neuroscience Imaging and Clinical Science,
'G. d'Annunzio' Chieti-Pescara, Via dei Vestini, 31, Chieti, 66100,
Italy
COMMENT GenBank staff is unable to verify sequence and/or annotation
provided by the submitter.
Bankit Comment: ALT EMAIL:amazzatenta@yahoo.com
Bankit Comment: TOTAL # OF SEQS:76
##Assembly-Data-START##
Sequencing Technology :: Sanger dideoxy sequencing
##Assembly-Data-END##
FEATURES Location/Qualifiers
source 1..356
/organism="Equus asinus"
/organelle="mitochondrion"
/mol_type="other DNA"
/db_xref="taxon:9793"
/note="MF is for Martina Franca italian donkey breed##RG
is for Ragusano italian donkey breed##PT is for Pantesco
italian donkey breed##CT is for Catalonian spanish donkey
breed"
BASE COUNT 113 a 97 c 44 g 97 t 5 others
ORIGIN
1 gnnnaannca tcaacaccca aagctgaatt ctacttaaac tattccttga tttcctcccc
61 taaacgacaa caatttatcc tcatgtgcca tgtcagtatt aaaatacacc cccgcacaac
121 accatgtcag gggaatggac agtactctat tgatgtccta tgtacgtctt gcattaaatt
181 gtttgcccca tgaataataa gcatgaacat aatattatct atcttacata ggtacattat
241 attattggtc gtacataccc catccaagtc aaatcatttc cagtcaacac gcatatcacc
301 acccatattc cacgagctta atcaccaagg cgcgggaaat ccctcatccc tccaaa
//
LOCUS seq28_f_RG 351 bp DNA circular MAM 31-MAY-2021
DEFINITION UNVERIFIED: Equus asinus mitochondrion.
ACCESSION seq28_f_RG
VERSION
KEYWORDS UNVERIFIED.
SOURCE mitochondrion Equus asinus (ass)
ORGANISM Equus asinus
Eukaryota; Metazoa; Chordata; Craniata; Vertebrata; Euteleostomi;
Mammalia; Eutheria; Laurasiatheria; Perissodactyla; Equidae; Equus.
REFERENCE 1 (bases 1 to 351)
AUTHORS Mazzatenta,A. and Carluccio,A.
TITLE donkey D-loop mt-DNA
JOURNAL unpublished
REFERENCE 2 (bases 1 to 351)
AUTHORS Mazzatenta,A. and Carluccio,A.
TITLE Direct Submission
JOURNAL Submitted (31-MAY-2021) Neuroscience Imaging and Clinical Science,
'G. d'Annunzio' Chieti-Pescara, Via dei Vestini, 31, Chieti, 66100,
Italy
COMMENT GenBank staff is unable to verify sequence and/or annotation
provided by the submitter.
Bankit Comment: ALT EMAIL:amazzatenta@yahoo.com
Bankit Comment: TOTAL # OF SEQS:76
##Assembly-Data-START##
Sequencing Technology :: Sanger dideoxy sequencing
##Assembly-Data-END##
FEATURES Location/Qualifiers
source 1..351
/organism="Equus asinus"
/organelle="mitochondrion"
/mol_type="other DNA"
/db_xref="taxon:9793"
/note="MF is for Martina Franca italian donkey breed##RG
is for Ragusano italian donkey breed##PT is for Pantesco
italian donkey breed##CT is for Catalonian spanish donkey
breed"
BASE COUNT 117 a 103 c 34 g 96 t 1 others
ORIGIN
1 tantccatca cacccaagct gaattctact taaactattc cttgatttcc tcccctaaac
61 gacagcaatt catcctcatg tgctatgtca gtattaaaat acacccccgc acaacaccat
121 atcagctcaa catacaatac tctattaata ccctatgtac atcgtgcatt aaattgttcg
181 ccccatgaat aataagcatg tacataatat tatttatctt acatgagtac atcatattat
241 tgatcgtaca taccccatcc aagtcaaatc atttccagcc aacacgcata tcaccaccca
301 tattccacga gcttaatcac caagccgcgg gaaatcagca atccctccaa a
//
LOCUS seq29_f_RG 350 bp DNA circular MAM 31-MAY-2021
DEFINITION UNVERIFIED: Equus asinus mitochondrion.
ACCESSION seq29_f_RG
VERSION
KEYWORDS UNVERIFIED.
SOURCE mitochondrion Equus asinus (ass)
ORGANISM Equus asinus
Eukaryota; Metazoa; Chordata; Craniata; Vertebrata; Euteleostomi;
Mammalia; Eutheria; Laurasiatheria; Perissodactyla; Equidae; Equus.
REFERENCE 1 (bases 1 to 350)
AUTHORS Mazzatenta,A. and Carluccio,A.
TITLE donkey D-loop mt-DNA
JOURNAL unpublished
REFERENCE 2 (bases 1 to 350)
AUTHORS Mazzatenta,A. and Carluccio,A.
TITLE Direct Submission
JOURNAL Submitted (31-MAY-2021) Neuroscience Imaging and Clinical Science,
'G. d'Annunzio' Chieti-Pescara, Via dei Vestini, 31, Chieti, 66100,
Italy
COMMENT GenBank staff is unable to verify sequence and/or annotation
provided by the submitter.
Bankit Comment: ALT EMAIL:amazzatenta@yahoo.com
Bankit Comment: TOTAL # OF SEQS:76
##Assembly-Data-START##
Sequencing Technology :: Sanger dideoxy sequencing
##Assembly-Data-END##
FEATURES Location/Qualifiers
source 1..350
/organism="Equus asinus"
/organelle="mitochondrion"
/mol_type="other DNA"
/db_xref="taxon:9793"
/note="MF is for Martina Franca italian donkey breed##RG
is for Ragusano italian donkey breed##PT is for Pantesco
italian donkey breed##CT is for Catalonian spanish donkey
breed"
BASE COUNT 119 a 102 c 34 g 95 t
ORIGIN
1 aaatcatcac cccaaagctg aattctactt aaactattcc ttgatttcct cccctaaacg
61 acagcaattc atcctcatgt gctatgtcag tattaaaata cacccccgca caacaccata
121 tcagctcaac atacaatact ctattaatac cctatgtaca tcgtgcatta aattgttcgc
181 cccatgaata ataagcatgt acataatatt atttatctta catgagtaca tcatattatt
241 gatcgtacat accccatcca agtcaaatca tttccagcca acacgcatat caccacccat
301 attccacgag cttaatcacc aagccgcggg aaatcagcaa tccctccaaa
//
LOCUS seq30_f_RG 348 bp DNA circular MAM 31-MAY-2021
DEFINITION UNVERIFIED: Equus asinus mitochondrion.
ACCESSION seq30_f_RG
VERSION
KEYWORDS UNVERIFIED.
SOURCE mitochondrion Equus asinus (ass)
ORGANISM Equus asinus
Eukaryota; Metazoa; Chordata; Craniata; Vertebrata; Euteleostomi;
Mammalia; Eutheria; Laurasiatheria; Perissodactyla; Equidae; Equus.
REFERENCE 1 (bases 1 to 348)
AUTHORS Mazzatenta,A. and Carluccio,A.
TITLE donkey D-loop mt-DNA
JOURNAL unpublished
REFERENCE 2 (bases 1 to 348)
AUTHORS Mazzatenta,A. and Carluccio,A.
TITLE Direct Submission
JOURNAL Submitted (31-MAY-2021) Neuroscience Imaging and Clinical Science,
'G. d'Annunzio' Chieti-Pescara, Via dei Vestini, 31, Chieti, 66100,
Italy
COMMENT GenBank staff is unable to verify sequence and/or annotation
provided by the submitter.
Bankit Comment: ALT EMAIL:amazzatenta@yahoo.com
Bankit Comment: TOTAL # OF SEQS:76
##Assembly-Data-START##
Sequencing Technology :: Sanger dideoxy sequencing
##Assembly-Data-END##
FEATURES Location/Qualifiers
source 1..348
/organism="Equus asinus"
/organelle="mitochondrion"
/mol_type="other DNA"
/db_xref="taxon:9793"
/note="MF is for Martina Franca italian donkey breed##RG
is for Ragusano italian donkey breed##PT is for Pantesco
italian donkey breed##CT is for Catalonian spanish donkey
breed"
BASE COUNT 113 a 98 c 37 g 99 t 1 others
ORIGIN
1 tnacatcacc ccaagctgaa ttctacttaa actattcctt gatttcctcc cctaaacgac
61 aacaatttat cctcatgtgc catgtcagta ttaaaataca cccccgcaca acaccatatc
121 agctcaacat acaatactct attaatgccc tatgtacgtc gtgcattaaa ttgtttgccc
181 catgaataat aagcatgtgc ataatattat ttatcttaca taagtacatt atattattgg
241 tcgtacatac cccatccaag tcaaatcatt tccagtcgac acgcatatca ccacccatat
301 tccaggagct taatcaccaa gccgcgggaa atcatcaatc cctccaaa
//
LOCUS seq31_f_RG 360 bp DNA circular MAM 31-MAY-2021
DEFINITION UNVERIFIED: Equus asinus mitochondrion.
ACCESSION seq31_f_RG
VERSION
KEYWORDS UNVERIFIED.
SOURCE mitochondrion Equus asinus (ass)
ORGANISM Equus asinus
Eukaryota; Metazoa; Chordata; Craniata; Vertebrata; Euteleostomi;
Mammalia; Eutheria; Laurasiatheria; Perissodactyla; Equidae; Equus.
REFERENCE 1 (bases 1 to 360)
AUTHORS Mazzatenta,A. and Carluccio,A.
TITLE donkey D-loop mt-DNA
JOURNAL unpublished
REFERENCE 2 (bases 1 to 360)
AUTHORS Mazzatenta,A. and Carluccio,A.
TITLE Direct Submission
JOURNAL Submitted (31-MAY-2021) Neuroscience Imaging and Clinical Science,
'G. d'Annunzio' Chieti-Pescara, Via dei Vestini, 31, Chieti, 66100,
Italy
COMMENT GenBank staff is unable to verify sequence and/or annotation
provided by the submitter.
Bankit Comment: ALT EMAIL:amazzatenta@yahoo.com
Bankit Comment: TOTAL # OF SEQS:76
##Assembly-Data-START##
Sequencing Technology :: Sanger dideoxy sequencing
##Assembly-Data-END##
FEATURES Location/Qualifiers
source 1..360
/organism="Equus asinus"
/organelle="mitochondrion"
/mol_type="other DNA"
/db_xref="taxon:9793"
/note="MF is for Martina Franca italian donkey breed##RG
is for Ragusano italian donkey breed##PT is for Pantesco
italian donkey breed##CT is for Catalonian spanish donkey
breed"
BASE COUNT 103 a 104 c 52 g 96 t 5 others
ORIGIN
1 ccnnantcat cacacgcana gctgaattct gcttatacta ttgcctgtga gttcctgcct
61 tgaccggcag ggggtcttcc tcatgtgcta tgtctgtatt aaaatacacc cccgcacaac
121 accatatcgg ctcaacatac tgtactctat taatacccga tgtacgtcgt gcattaaatt
181 gttcacccca tgaagaataa gcatgtacat aatattattt atcttacatg agtacatcat
241 attattgatc gtacataccc catccaagtc aaatcatttc cagccaacac gcatatcacc
301 acccatattc cacgagctta atcaccaaac cgcgggaaat cacctgnccc tccccaaggg
//
LOCUS seq32_f_RG 295 bp DNA circular MAM 31-MAY-2021
DEFINITION UNVERIFIED: Equus asinus mitochondrion.
ACCESSION seq32_f_RG
VERSION
KEYWORDS UNVERIFIED.
SOURCE mitochondrion Equus asinus (ass)
ORGANISM Equus asinus
Eukaryota; Metazoa; Chordata; Craniata; Vertebrata; Euteleostomi;
Mammalia; Eutheria; Laurasiatheria; Perissodactyla; Equidae; Equus.
REFERENCE 1 (bases 1 to 295)
AUTHORS Mazzatenta,A. and Carluccio,A.
TITLE donkey D-loop mt-DNA
JOURNAL unpublished
REFERENCE 2 (bases 1 to 295)
AUTHORS Mazzatenta,A. and Carluccio,A.
TITLE Direct Submission
JOURNAL Submitted (31-MAY-2021) Neuroscience Imaging and Clinical Science,
'G. d'Annunzio' Chieti-Pescara, Via dei Vestini, 31, Chieti, 66100,
Italy
COMMENT GenBank staff is unable to verify sequence and/or annotation
provided by the submitter.
Bankit Comment: ALT EMAIL:amazzatenta@yahoo.com
Bankit Comment: TOTAL # OF SEQS:76
##Assembly-Data-START##
Sequencing Technology :: Sanger dideoxy sequencing
##Assembly-Data-END##
FEATURES Location/Qualifiers
source 1..295
/organism="Equus asinus"
/organelle="mitochondrion"
/mol_type="other DNA"
/db_xref="taxon:9793"
/note="MF is for Martina Franca italian donkey breed##RG
is for Ragusano italian donkey breed##PT is for Pantesco
italian donkey breed##CT is for Catalonian spanish donkey
breed"
BASE COUNT 97 a 83 c 26 g 89 t
ORIGIN
1 ttctacttaa actattcctt gatttcctcc cctaaacgac agcaattcat cctcatgtgc
61 tatgtcagta ttaaaataca cccccgcaca acaccatatc agctcaacat acaatactct
121 attaataccc tatgtacatc gtgcattaaa ttgttcgccc catgaataat aagcatgtac
181 ataatattat ttatcttaca tgagtacatc atattattga tcgtacatac cccatccaag
241 tcaaatcatt tccagccaac acgcatatca ccacccatat tccacgagct taatc
//
LOCUS seq33_f_RG 347 bp DNA circular MAM 31-MAY-2021
DEFINITION UNVERIFIED: Equus asinus mitochondrion.
ACCESSION seq33_f_RG
VERSION
KEYWORDS UNVERIFIED.
SOURCE mitochondrion Equus asinus (ass)
ORGANISM Equus asinus
Eukaryota; Metazoa; Chordata; Craniata; Vertebrata; Euteleostomi;
Mammalia; Eutheria; Laurasiatheria; Perissodactyla; Equidae; Equus.
REFERENCE 1 (bases 1 to 347)
AUTHORS Mazzatenta,A. and Carluccio,A.
TITLE donkey D-loop mt-DNA
JOURNAL unpublished
REFERENCE 2 (bases 1 to 347)
AUTHORS Mazzatenta,A. and Carluccio,A.
TITLE Direct Submission
JOURNAL Submitted (31-MAY-2021) Neuroscience Imaging and Clinical Science,
'G. d'Annunzio' Chieti-Pescara, Via dei Vestini, 31, Chieti, 66100,
Italy
COMMENT GenBank staff is unable to verify sequence and/or annotation
provided by the submitter.
Bankit Comment: ALT EMAIL:amazzatenta@yahoo.com
Bankit Comment: TOTAL # OF SEQS:76
##Assembly-Data-START##
Sequencing Technology :: Sanger dideoxy sequencing
##Assembly-Data-END##
FEATURES Location/Qualifiers
source 1..347
/organism="Equus asinus"
/organelle="mitochondrion"
/mol_type="other DNA"
/db_xref="taxon:9793"
/note="MF is for Martina Franca italian donkey breed##RG
is for Ragusano italian donkey breed##PT is for Pantesco
italian donkey breed##CT is for Catalonian spanish donkey
breed"
BASE COUNT 118 a 102 c 33 g 93 t 1 others
ORIGIN
1 ancatcaccc caagctgaat tctacttaaa ctattccttg atttcctccc ctaaacgaca
61 gcaattcatc ctcatgtgct atgtcagtat taaaatacac ccccgcacaa caccatatca
121 gctcaacata caatactcta ttaataccct atgtacatcg tgcattaaat tgttcgcccc
181 atgaataata agcatgtaca taatattatt tatcttacat gagtacatca tattattgat
241 cgtacatacc ccatccaagt caaatcattt ccagccaaca cgcatatcac cacccatatt
301 ccacgagctt aatcaccaag ccgcgggaaa tcacaaaacc ctccaaa
//
LOCUS seq34_f_RG 345 bp DNA circular MAM 31-MAY-2021
DEFINITION UNVERIFIED: Equus asinus mitochondrion.
ACCESSION seq34_f_RG
VERSION
KEYWORDS UNVERIFIED.
SOURCE mitochondrion Equus asinus (ass)
ORGANISM Equus asinus
Eukaryota; Metazoa; Chordata; Craniata; Vertebrata; Euteleostomi;
Mammalia; Eutheria; Laurasiatheria; Perissodactyla; Equidae; Equus.
REFERENCE 1 (bases 1 to 345)
AUTHORS Mazzatenta,A. and Carluccio,A.
TITLE donkey D-loop mt-DNA
JOURNAL unpublished
REFERENCE 2 (bases 1 to 345)
AUTHORS Mazzatenta,A. and Carluccio,A.
TITLE Direct Submission
JOURNAL Submitted (31-MAY-2021) Neuroscience Imaging and Clinical Science,
'G. d'Annunzio' Chieti-Pescara, Via dei Vestini, 31, Chieti, 66100,
Italy
COMMENT GenBank staff is unable to verify sequence and/or annotation
provided by the submitter.
Bankit Comment: ALT EMAIL:amazzatenta@yahoo.com
Bankit Comment: TOTAL # OF SEQS:76
##Assembly-Data-START##
Sequencing Technology :: Sanger dideoxy sequencing
##Assembly-Data-END##
FEATURES Location/Qualifiers
source 1..345
/organism="Equus asinus"
/organelle="mitochondrion"
/mol_type="other DNA"
/db_xref="taxon:9793"
/note="MF is for Martina Franca italian donkey breed##RG
is for Ragusano italian donkey breed##PT is for Pantesco
italian donkey breed##CT is for Catalonian spanish donkey
breed"
BASE COUNT 114 a 99 c 36 g 96 t
ORIGIN
1 atcacaccca agctgaattc tacttaaact attccttgat ttcctcccct aaacgacagc
61 aattcatcct catgtgctat gtcagtatga aaatacaccc ccgcacaact gcgtatcagc
121 tcaacataca atactctatt aataccctat gtacatcgtg cattaaattg ttcgccccat
181 gaataataag catgtacata atattattta tcttacatga ttacatcata ttattgatcg
241 tacatacccc atccaagtca aatcatttcc agccaacacg catatcacca cctatattcc
301 acgagcttaa tcaccaagcc gcgggaaatc agcaatccct ccaaa
//
LOCUS seq35_f_RG 336 bp DNA circular MAM 31-MAY-2021
DEFINITION UNVERIFIED: Equus asinus mitochondrion.
ACCESSION seq35_f_RG
VERSION
KEYWORDS UNVERIFIED.
SOURCE mitochondrion Equus asinus (ass)
ORGANISM Equus asinus
Eukaryota; Metazoa; Chordata; Craniata; Vertebrata; Euteleostomi;
Mammalia; Eutheria; Laurasiatheria; Perissodactyla; Equidae; Equus.
REFERENCE 1 (bases 1 to 336)
AUTHORS Mazzatenta,A. and Carluccio,A.
TITLE donkey D-loop mt-DNA
JOURNAL unpublished
REFERENCE 2 (bases 1 to 336)
AUTHORS Mazzatenta,A. and Carluccio,A.
TITLE Direct Submission
JOURNAL Submitted (31-MAY-2021) Neuroscience Imaging and Clinical Science,
'G. d'Annunzio' Chieti-Pescara, Via dei Vestini, 31, Chieti, 66100,
Italy
COMMENT GenBank staff is unable to verify sequence and/or annotation
provided by the submitter.
Bankit Comment: ALT EMAIL:amazzatenta@yahoo.com
Bankit Comment: TOTAL # OF SEQS:76
##Assembly-Data-START##
Sequencing Technology :: Sanger dideoxy sequencing
##Assembly-Data-END##
FEATURES Location/Qualifiers
source 1..336
/organism="Equus asinus"
/organelle="mitochondrion"
/mol_type="other DNA"
/db_xref="taxon:9793"
/note="MF is for Martina Franca italian donkey breed##RG
is for Ragusano italian donkey breed##PT is for Pantesco
italian donkey breed##CT is for Catalonian spanish donkey
breed"
BASE COUNT 111 a 93 c 32 g 90 t 10 others
ORIGIN
1 aagctgaatt ctacttaaac tattccttga tttcctcccc taaacgacag caattcatcc
61 tcatgtgcta tgtcagtatt aaaatacacc cccgcacaac accatatcag ctcaacatac
121 aatactctat taatacccta tgtacatcgt gcattaaatt gttcgcccca tgaataataa
181 gcatgtacat aaaattattt atcttacatg agtacatcat attattgatc gtacataccc
241 catccaagtc aaatcatttc cagccaacac gcatatcacc acccatattc cacgagctta
301 atcaccaanc cgcgggaaan cnnnnnnnnc tccaaa
//
LOCUS seq36_f_RG 333 bp DNA circular MAM 31-MAY-2021
DEFINITION UNVERIFIED: Equus asinus mitochondrion.
ACCESSION seq36_f_RG
VERSION
KEYWORDS UNVERIFIED.
SOURCE mitochondrion Equus asinus (ass)
ORGANISM Equus asinus
Eukaryota; Metazoa; Chordata; Craniata; Vertebrata; Euteleostomi;
Mammalia; Eutheria; Laurasiatheria; Perissodactyla; Equidae; Equus.
REFERENCE 1 (bases 1 to 333)
AUTHORS Mazzatenta,A. and Carluccio,A.
TITLE donkey D-loop mt-DNA
JOURNAL unpublished
REFERENCE 2 (bases 1 to 333)
AUTHORS Mazzatenta,A. and Carluccio,A.
TITLE Direct Submission
JOURNAL Submitted (31-MAY-2021) Neuroscience Imaging and Clinical Science,
'G. d'Annunzio' Chieti-Pescara, Via dei Vestini, 31, Chieti, 66100,
Italy
COMMENT GenBank staff is unable to verify sequence and/or annotation
provided by the submitter.
Bankit Comment: ALT EMAIL:amazzatenta@yahoo.com
Bankit Comment: TOTAL # OF SEQS:76
##Assembly-Data-START##
Sequencing Technology :: Sanger dideoxy sequencing
##Assembly-Data-END##
FEATURES Location/Qualifiers
source 1..333
/organism="Equus asinus"
/organelle="mitochondrion"
/mol_type="other DNA"
/db_xref="taxon:9793"
/note="MF is for Martina Franca italian donkey breed##RG
is for Ragusano italian donkey breed##PT is for Pantesco
italian donkey breed##CT is for Catalonian spanish donkey
breed"
BASE COUNT 113 a 95 c 33 g 92 t
ORIGIN
1 tcacacccaa gctgaattct acttaaacta ttccttgatt tcctccccta aacgacagca
61 attcatcctc atgtgctatg tcagtattaa aatacacccc cgcacaacac catatcagct
121 caacatacaa tactctatta ataccctatg tacatcgtgc attaaattgt tcaccccatg
181 aataataagc atgtacataa tattatttat cttacatgag tacatcatat tattgatcgt
241 acatacccca tccaagtcaa atcatttcca gccaacacgc atatcaccac ccatattcca
301 cgagcttaat caccaagccg cgggaaatca gaa
//
LOCUS seq37_f_RG 339 bp DNA circular MAM 31-MAY-2021
DEFINITION UNVERIFIED: Equus asinus mitochondrion.
ACCESSION seq37_f_RG
VERSION
KEYWORDS UNVERIFIED.
SOURCE mitochondrion Equus asinus (ass)
ORGANISM Equus asinus
Eukaryota; Metazoa; Chordata; Craniata; Vertebrata; Euteleostomi;
Mammalia; Eutheria; Laurasiatheria; Perissodactyla; Equidae; Equus.
REFERENCE 1 (bases 1 to 339)
AUTHORS Mazzatenta,A. and Carluccio,A.
TITLE donkey D-loop mt-DNA
JOURNAL unpublished
REFERENCE 2 (bases 1 to 339)
AUTHORS Mazzatenta,A. and Carluccio,A.
TITLE Direct Submission
JOURNAL Submitted (31-MAY-2021) Neuroscience Imaging and Clinical Science,
'G. d'Annunzio' Chieti-Pescara, Via dei Vestini, 31, Chieti, 66100,
Italy
COMMENT GenBank staff is unable to verify sequence and/or annotation
provided by the submitter.
Bankit Comment: ALT EMAIL:amazzatenta@yahoo.com
Bankit Comment: TOTAL # OF SEQS:76
##Assembly-Data-START##
Sequencing Technology :: Sanger dideoxy sequencing
##Assembly-Data-END##
FEATURES Location/Qualifiers
source 1..339
/organism="Equus asinus"
/organelle="mitochondrion"
/mol_type="other DNA"
/db_xref="taxon:9793"
/note="MF is for Martina Franca italian donkey breed##RG
is for Ragusano italian donkey breed##PT is for Pantesco
italian donkey breed##CT is for Catalonian spanish donkey
breed"
BASE COUNT 114 a 96 c 33 g 94 t 2 others
ORIGIN
1 tnnatcatca ccccaaagct gaattctact taaactattc cttgatttcc tcccctaaac
61 gacagcaatt catcctcatg tgctatgtca gtattaaaat acacccccgc acaacaccat
121 atcagctcaa catacaatac tctattaata ccctatgtac atcgtgcatt aaattgttca
181 ccccatgaat aataagcatg tacataatat tatttatctt acatgagtac atcatattat
241 tgatcgtaca taccccatcc aagtcaaatc atttccagcc aacacgcata tcaccaccca
301 tattccacga gcttaatcac caagccgcgg gaaatcaga
//
LOCUS seq38_f_RG 345 bp DNA circular MAM 31-MAY-2021
DEFINITION UNVERIFIED: Equus asinus mitochondrion.
ACCESSION seq38_f_RG
VERSION
KEYWORDS UNVERIFIED.
SOURCE mitochondrion Equus asinus (ass)
ORGANISM Equus asinus
Eukaryota; Metazoa; Chordata; Craniata; Vertebrata; Euteleostomi;
Mammalia; Eutheria; Laurasiatheria; Perissodactyla; Equidae; Equus.
REFERENCE 1 (bases 1 to 345)
AUTHORS Mazzatenta,A. and Carluccio,A.
TITLE donkey D-loop mt-DNA
JOURNAL unpublished
REFERENCE 2 (bases 1 to 345)
AUTHORS Mazzatenta,A. and Carluccio,A.
TITLE Direct Submission
JOURNAL Submitted (31-MAY-2021) Neuroscience Imaging and Clinical Science,
'G. d'Annunzio' Chieti-Pescara, Via dei Vestini, 31, Chieti, 66100,
Italy
COMMENT GenBank staff is unable to verify sequence and/or annotation
provided by the submitter.
Bankit Comment: ALT EMAIL:amazzatenta@yahoo.com
Bankit Comment: TOTAL # OF SEQS:76
##Assembly-Data-START##
Sequencing Technology :: Sanger dideoxy sequencing
##Assembly-Data-END##
FEATURES Location/Qualifiers
source 1..345
/organism="Equus asinus"
/organelle="mitochondrion"
/mol_type="other DNA"
/db_xref="taxon:9793"
/note="MF is for Martina Franca italian donkey breed##RG
is for Ragusano italian donkey breed##PT is for Pantesco
italian donkey breed##CT is for Catalonian spanish donkey
breed"
BASE COUNT 116 a 100 c 34 g 93 t 2 others
ORIGIN
1 tcacacccaa agctgaattc tacttaaact attccttgat ttcctcccct aaacgacagc
61 aattcatcnn catgtgctat gtcagtatta aaatacaccc ccgcacaaca ccatatcagc
121 tcaacataca atactctatt aataccctat gtacatcgtg cattaaattg ttcgccccat
181 gaataataag catgtacata atattattta tcttacatga gtacatcata ttattgatcg
241 tacatacccc atccaagtca aatcatttcc agccaacacg catatcacca cccatattcc
301 acgagcttaa tcaccaagcc gcgggaaatc agcaatccct ccaaa
//
LOCUS seq39_f_RG 344 bp DNA circular MAM 31-MAY-2021
DEFINITION UNVERIFIED: Equus asinus mitochondrion.
ACCESSION seq39_f_RG
VERSION
KEYWORDS UNVERIFIED.
SOURCE mitochondrion Equus asinus (ass)
ORGANISM Equus asinus
Eukaryota; Metazoa; Chordata; Craniata; Vertebrata; Euteleostomi;
Mammalia; Eutheria; Laurasiatheria; Perissodactyla; Equidae; Equus.
REFERENCE 1 (bases 1 to 344)
AUTHORS Mazzatenta,A. and Carluccio,A.
TITLE donkey D-loop mt-DNA
JOURNAL unpublished
REFERENCE 2 (bases 1 to 344)
AUTHORS Mazzatenta,A. and Carluccio,A.
TITLE Direct Submission
JOURNAL Submitted (31-MAY-2021) Neuroscience Imaging and Clinical Science,
'G. d'Annunzio' Chieti-Pescara, Via dei Vestini, 31, Chieti, 66100,
Italy
COMMENT GenBank staff is unable to verify sequence and/or annotation
provided by the submitter.
Bankit Comment: ALT EMAIL:amazzatenta@yahoo.com
Bankit Comment: TOTAL # OF SEQS:76
##Assembly-Data-START##
Sequencing Technology :: Sanger dideoxy sequencing
##Assembly-Data-END##
FEATURES Location/Qualifiers
source 1..344
/organism="Equus asinus"
/organelle="mitochondrion"
/mol_type="other DNA"
/db_xref="taxon:9793"
/note="MF is for Martina Franca italian donkey breed##RG
is for Ragusano italian donkey breed##PT is for Pantesco
italian donkey breed##CT is for Catalonian spanish donkey
breed"
BASE COUNT 115 a 100 c 34 g 95 t
ORIGIN
1 atcaccccaa agctgaattc tacttaaact attccttgat ttcctcctct aaacgacagc
61 aattcatcct catgtgctat gtcagtatta aaatacaccc cgcacaacac catatcagct
121 caacatacaa tactctatta ataccctatg tacatcgtgc attaaattgt tcgccccatg
181 aataataagc atgtacataa tattatttat cttacatgag tacatcatat tattgatcgt
241 acatacccca tccaagtcaa atcatttcca gccaacacgc atatcaccac ccatattcca
301 cgagcttaat caccaagccg cgggaaatca gcatcccctc caaa
//
LOCUS seq40_f_RG 278 bp DNA circular MAM 31-MAY-2021
DEFINITION UNVERIFIED: Equus asinus mitochondrion.
ACCESSION seq40_f_RG
VERSION
KEYWORDS UNVERIFIED.
SOURCE mitochondrion Equus asinus (ass)
ORGANISM Equus asinus
Eukaryota; Metazoa; Chordata; Craniata; Vertebrata; Euteleostomi;
Mammalia; Eutheria; Laurasiatheria; Perissodactyla; Equidae; Equus.
REFERENCE 1 (bases 1 to 278)
AUTHORS Mazzatenta,A. and Carluccio,A.
TITLE donkey D-loop mt-DNA
JOURNAL unpublished
REFERENCE 2 (bases 1 to 278)
AUTHORS Mazzatenta,A. and Carluccio,A.
TITLE Direct Submission
JOURNAL Submitted (31-MAY-2021) Neuroscience Imaging and Clinical Science,
'G. d'Annunzio' Chieti-Pescara, Via dei Vestini, 31, Chieti, 66100,
Italy
COMMENT GenBank staff is unable to verify sequence and/or annotation
provided by the submitter.
Bankit Comment: ALT EMAIL:amazzatenta@yahoo.com
Bankit Comment: TOTAL # OF SEQS:76
##Assembly-Data-START##
Sequencing Technology :: Sanger dideoxy sequencing
##Assembly-Data-END##
FEATURES Location/Qualifiers
source 1..278
/organism="Equus asinus"
/organelle="mitochondrion"
/mol_type="other DNA"
/db_xref="taxon:9793"
/note="MF is for Martina Franca italian donkey breed##RG
is for Ragusano italian donkey breed##PT is for Pantesco
italian donkey breed##CT is for Catalonian spanish donkey
breed"
BASE COUNT 92 a 74 c 27 g 85 t
ORIGIN
1 ggcgttactc catcacaccc aaagctgaat tctacttaaa ctattccttg atttcctccc
61 ctaaacgaca gcaattcatc ctcatgtgct atgtcagtat taaaatacac ccccgcacaa
121 caccatatca gctcaacata caatactcta ttaataccct atgtacatcg tgcattaaat
181 tgttcgcccc atgaataata agcatgtaca taatattatt tatcttacat gagtacatca
241 tattattgat cgtacatact ccatccaagt caaatcat
//
LOCUS seq41_f_RG 346 bp DNA circular MAM 31-MAY-2021
DEFINITION UNVERIFIED: Equus asinus mitochondrion.
ACCESSION seq41_f_RG
VERSION
KEYWORDS UNVERIFIED.
SOURCE mitochondrion Equus asinus (ass)
ORGANISM Equus asinus
Eukaryota; Metazoa; Chordata; Craniata; Vertebrata; Euteleostomi;
Mammalia; Eutheria; Laurasiatheria; Perissodactyla; Equidae; Equus.
REFERENCE 1 (bases 1 to 346)
AUTHORS Mazzatenta,A. and Carluccio,A.
TITLE donkey D-loop mt-DNA
JOURNAL unpublished
REFERENCE 2 (bases 1 to 346)
AUTHORS Mazzatenta,A. and Carluccio,A.
TITLE Direct Submission
JOURNAL Submitted (31-MAY-2021) Neuroscience Imaging and Clinical Science,
'G. d'Annunzio' Chieti-Pescara, Via dei Vestini, 31, Chieti, 66100,
Italy
COMMENT GenBank staff is unable to verify sequence and/or annotation
provided by the submitter.
Bankit Comment: ALT EMAIL:amazzatenta@yahoo.com
Bankit Comment: TOTAL # OF SEQS:76
##Assembly-Data-START##
Sequencing Technology :: Sanger dideoxy sequencing
##Assembly-Data-END##
FEATURES Location/Qualifiers
source 1..346
/organism="Equus asinus"
/organelle="mitochondrion"
/mol_type="other DNA"
/db_xref="taxon:9793"
/note="MF is for Martina Franca italian donkey breed##RG
is for Ragusano italian donkey breed##PT is for Pantesco
italian donkey breed##CT is for Catalonian spanish donkey
breed"
BASE COUNT 116 a 102 c 34 g 94 t
ORIGIN
1 catcacaccc aagctgaatt ctacttaaac tattccttga tttcctcccc taaacgacag
61 caattcatcc tcatgtgcta tgtcagtatt aaaatacacc cccgcacaac accatatcag
121 ctcaacatac aatactctat taatacccta tgtacatcgt gcattaaatt gttcgcccca
181 tgaataataa gcatgtacat aatattattt atcttacatg agtacatcat attattgatc
241 gtacataccc catccaagtc aaatcatttc cagccaacac gcatatcacc acccatattc
301 cacgagctta atcaccaagc cgcgggaaat cagcaatccc tccaaa
//
LOCUS seq42_f_RG 342 bp DNA circular MAM 31-MAY-2021
DEFINITION UNVERIFIED: Equus asinus mitochondrion.
ACCESSION seq42_f_RG
VERSION
KEYWORDS UNVERIFIED.
SOURCE mitochondrion Equus asinus (ass)
ORGANISM Equus asinus
Eukaryota; Metazoa; Chordata; Craniata; Vertebrata; Euteleostomi;
Mammalia; Eutheria; Laurasiatheria; Perissodactyla; Equidae; Equus.
REFERENCE 1 (bases 1 to 342)
AUTHORS Mazzatenta,A. and Carluccio,A.
TITLE donkey D-loop mt-DNA
JOURNAL unpublished
REFERENCE 2 (bases 1 to 342)
AUTHORS Mazzatenta,A. and Carluccio,A.
TITLE Direct Submission
JOURNAL Submitted (31-MAY-2021) Neuroscience Imaging and Clinical Science,
'G. d'Annunzio' Chieti-Pescara, Via dei Vestini, 31, Chieti, 66100,
Italy
COMMENT GenBank staff is unable to verify sequence and/or annotation
provided by the submitter.
Bankit Comment: ALT EMAIL:amazzatenta@yahoo.com
Bankit Comment: TOTAL # OF SEQS:76
##Assembly-Data-START##
Sequencing Technology :: Sanger dideoxy sequencing
##Assembly-Data-END##
FEATURES Location/Qualifiers
source 1..342
/organism="Equus asinus"
/organelle="mitochondrion"
/mol_type="other DNA"
/db_xref="taxon:9793"
/note="MF is for Martina Franca italian donkey breed##RG
is for Ragusano italian donkey breed##PT is for Pantesco
italian donkey breed##CT is for Catalonian spanish donkey
breed"
BASE COUNT 106 a 97 c 50 g 83 t 6 others
ORIGIN
1 catcacaccc aagctgaatt ctacttaaac tattccttga tttcctcccc taaacgacag
61 caattcatcc tcatgtgcta tgtcagtatt aaaatacacc cccgcacaac accatatcag
121 ctcaacatac agtactctat taatacccta nngncatcgg gattaaattg tgcgccccag
181 nagaataggc aggacataat attatttatc ttacatgagt acatcatatt atnntcgtac
241 ataccccatc caagtcaaat catttccggc caacacgcat atcaccaccc atattggggg
301 agctgggggg ccaagccgcg ggaaatcagc aatccctcca aa
//
LOCUS seq43_f_RG 347 bp DNA circular MAM 31-MAY-2021
DEFINITION UNVERIFIED: Equus asinus mitochondrion.
ACCESSION seq43_f_RG
VERSION
KEYWORDS UNVERIFIED.
SOURCE mitochondrion Equus asinus (ass)
ORGANISM Equus asinus
Eukaryota; Metazoa; Chordata; Craniata; Vertebrata; Euteleostomi;
Mammalia; Eutheria; Laurasiatheria; Perissodactyla; Equidae; Equus.
REFERENCE 1 (bases 1 to 347)
AUTHORS Mazzatenta,A. and Carluccio,A.
TITLE donkey D-loop mt-DNA
JOURNAL unpublished
REFERENCE 2 (bases 1 to 347)
AUTHORS Mazzatenta,A. and Carluccio,A.
TITLE Direct Submission
JOURNAL Submitted (31-MAY-2021) Neuroscience Imaging and Clinical Science,
'G. d'Annunzio' Chieti-Pescara, Via dei Vestini, 31, Chieti, 66100,
Italy
COMMENT GenBank staff is unable to verify sequence and/or annotation
provided by the submitter.
Bankit Comment: ALT EMAIL:amazzatenta@yahoo.com
Bankit Comment: TOTAL # OF SEQS:76
##Assembly-Data-START##
Sequencing Technology :: Sanger dideoxy sequencing
##Assembly-Data-END##
FEATURES Location/Qualifiers
source 1..347
/organism="Equus asinus"
/organelle="mitochondrion"
/mol_type="other DNA"
/db_xref="taxon:9793"
/note="MF is for Martina Franca italian donkey breed##RG
is for Ragusano italian donkey breed##PT is for Pantesco
italian donkey breed##CT is for Catalonian spanish donkey
breed"
BASE COUNT 115 a 100 c 36 g 96 t
ORIGIN
1 catcacaccc aaagctgaat tctacttaaa ctattccttg atttcctccc ctaaacgaca
61 acaatttatc ctcatgtgcc atgtcagtat taaaatacac ccccgcacaa caccatatca
121 gctcaacata caatactcta ttaatgccct atgtacgtcg tgcattaaat tgtttgcccc
181 atgaataata agcatgtgca taatattatt tatcttacat aagtacatta tattattggt
241 cgtacatacc ccatccaagt caaatcattt ccagtcaaca cgcatatcac cacccatatt
301 ccacgagctt aatcaccaag ccgcgggaaa tcagaacccc ctccaaa
//
LOCUS seq44_f_RG 351 bp DNA circular MAM 31-MAY-2021
DEFINITION UNVERIFIED: Equus asinus mitochondrion.
ACCESSION seq44_f_RG
VERSION
KEYWORDS UNVERIFIED.
SOURCE mitochondrion Equus asinus (ass)
ORGANISM Equus asinus
Eukaryota; Metazoa; Chordata; Craniata; Vertebrata; Euteleostomi;
Mammalia; Eutheria; Laurasiatheria; Perissodactyla; Equidae; Equus.
REFERENCE 1 (bases 1 to 351)
AUTHORS Mazzatenta,A. and Carluccio,A.
TITLE donkey D-loop mt-DNA
JOURNAL unpublished
REFERENCE 2 (bases 1 to 351)
AUTHORS Mazzatenta,A. and Carluccio,A.
TITLE Direct Submission
JOURNAL Submitted (31-MAY-2021) Neuroscience Imaging and Clinical Science,
'G. d'Annunzio' Chieti-Pescara, Via dei Vestini, 31, Chieti, 66100,
Italy
COMMENT GenBank staff is unable to verify sequence and/or annotation
provided by the submitter.
Bankit Comment: ALT EMAIL:amazzatenta@yahoo.com
Bankit Comment: TOTAL # OF SEQS:76
##Assembly-Data-START##
Sequencing Technology :: Sanger dideoxy sequencing
##Assembly-Data-END##
FEATURES Location/Qualifiers
source 1..351
/organism="Equus asinus"
/organelle="mitochondrion"
/mol_type="other DNA"
/db_xref="taxon:9793"
/note="MF is for Martina Franca italian donkey breed##RG
is for Ragusano italian donkey breed##PT is for Pantesco
italian donkey breed##CT is for Catalonian spanish donkey
breed"
BASE COUNT 114 a 100 c 36 g 97 t 4 others
ORIGIN
1 aannccntca ccccaaagct gaattctact taaactattc cttgatttcc tcccctaaac
61 gacaacaatt tatcctcatg tgccatgtca gtattaaaat acacccccgc acaacaccat
121 atcagctcaa catacaatac tctattaatg ccctatgtac gtcgtgcatt aaattgtttg
181 ccccatgaat aataagcatg tgcataatat tatttatctt acataagtac attatattat
241 tggtcgtaca taccccatcc aagtcaaatc atttccagtc aacacgcata tcaccaccca
301 tattccacga gcttaatcac caagccgcgg gaaatcagca tnccctccaa a
//
LOCUS seq46_f_RG 348 bp DNA circular MAM 31-MAY-2021
DEFINITION UNVERIFIED: Equus asinus mitochondrion.
ACCESSION seq46_f_RG
VERSION
KEYWORDS UNVERIFIED.
SOURCE mitochondrion Equus asinus (ass)
ORGANISM Equus asinus
Eukaryota; Metazoa; Chordata; Craniata; Vertebrata; Euteleostomi;
Mammalia; Eutheria; Laurasiatheria; Perissodactyla; Equidae; Equus.
REFERENCE 1 (bases 1 to 348)
AUTHORS Mazzatenta,A. and Carluccio,A.
TITLE donkey D-loop mt-DNA
JOURNAL unpublished
REFERENCE 2 (bases 1 to 348)
AUTHORS Mazzatenta,A. and Carluccio,A.
TITLE Direct Submission
JOURNAL Submitted (31-MAY-2021) Neuroscience Imaging and Clinical Science,
'G. d'Annunzio' Chieti-Pescara, Via dei Vestini, 31, Chieti, 66100,
Italy
COMMENT GenBank staff is unable to verify sequence and/or annotation
provided by the submitter.
Bankit Comment: ALT EMAIL:amazzatenta@yahoo.com
Bankit Comment: TOTAL # OF SEQS:76
[truncated: 1,416 more rows]

## Sheet: Tab S4
Table S4. SNP alignments performed on mtDNA isolated from MF, RG, PT, and CT donkey breeds
Breeds	Sample	Nucleotide differences from the reference sequence (X97337)
		15719	15699	15663	15653	15646	15645	15622	15600	15599	15581	15570	15524	15504	15491	15485	15474
		C	C	A	C	A	G	A	A	C	A	A	C	T	C	G	C
MARTINA FRANCA	1		T	G	T		A	G	G	T	G	G		C	T	A
	2		T	G	T		A	G	G	T	G	G		C	T	A
	3		T	G	T		A	G	G	T	G	G		C	T	A
	4		T	G	T	G	A		G	T	G	G		C	T	A
	5		T	G	T	G	A		G	T	G	G		C	T	A
	6		T	G	T		A	G	G	T	G	G		C	T	A
	7								G
	8								G
	9								G
	10								G
	11								G
	12								G
	13								G
	14								G
	15								G
	16								G
	17								G
	18								G
	19								G
	20								G
	21								G
	22								G
	23								G
	24								G
	25								G
	26								G
	27								G
	28								G
	29								G
CATALANO	1								G		G
	2								G		G
	3								G		G
	4								G		G
	5								G		G
	6								G		G
	7								G		G
	8								G		G
	9								G		G
	10								G		G
	11								G		G
	12								G
	13								G
	14								G
	15								G
	16								G
	17								G
	18								G
	19								G
PANTESCO	1								G
	2								G
	3								G
	4								G
	5								G
	6								G
	7								G
	8								G
RAGUSANO	1		T	G	T		A	G	G	T	G	G		C	T	A
	2		T	G	T		A	G	G	T	G	G		C	T	A
	3		T	G	T		A	G	G	T	G	G		C	T	A
	4		T	G	T	G	A		G	T	G	G		C	T	A
	5								G				-				T
	6								G				-				T
	7	T							G
	8								G
	9								G
	10								G
	11								G
	12								G
	13								G
	14								G
	15								G
	16								G
	17								G
	18
	19
	20
	21
	22
